# Supplementary material for: The GTPase Activating Rap/RanGAP Domain-Like 1 Gene Is Associated with Chicken Reproductive Traits
Source: PLoS One. 2012 Apr 9;7(4):e33851. doi: 10.1371/journal.pone.0033851 (PMC3322132; doi:10.1371/journal.pone.0033851)
Supplement: Table S1 — Different expression gene identified by SSH. (XLS) [file pone.0033851.s005.xls]

## Sheet: Table S1
	Table S1. Different expression gene identified by SSH
Gene Symbol	Description	Chromosome
ARMC1	armadillo repeat containing 1	2
ASNS	asparagine synthetase	2
BCL2L13	BCL2-like 13 (apoptosis facilitator)	1
BCL7A	B-cell CLL/lymphoma 7A	15
C11orf46	chromosome 11 open reading frame 46	5
CACNA1C	calcium channel, voltage-dependent, L type, alpha 1C subunit	1
CANX	calnexin	13
CASK	calcium/calmodulin-dependent serine protein kinase (MAGUK family)	1
DACH1	dachshund homolog 1 (Drosophila)	1
DDA1	DET1 and DDB1 associated 1	Un|NW_001477470
DIAPH1	diaphanous homolog 1 (Drosophila)	4
FGFR3	fibroblast growth factor receptor 3	4
GANC	glucosidase, alpha; neutral C	5
GARNL1	GTPase activating Rap/RanGAP domain-like 1	5
KIF21A	kinesin family member 21A	1
NFRKB	nuclear factor related to kappaB binding protein	24
NOC4L	nucleolar complex associated 4 homolog (S. cerevisiae)	15
PCDH17	protocadherin 17	1
PIK3R1	phosphoinositide-3-kinase, regulatory subunit 1 (p85 alpha)	Z
SEC61A1	Sec61 alpha 1 subunit (S. cerevisiae)	12
SEMA6D	sema domain, transmembrane domain (TM), and cytoplasmic domain, (semaphorin) 6D	10
Smad7	SMAD family member 7	Z
TAF9	TAF9 RNA polymerase II, TATA box binding protein (TBP)-associated factor, 32kDa	4
TEAD1	TEA domain family member 1 (SV40 transcriptional enhancer factor)	5
TNPO1	transportin 1	Z
TNRC6C	trinucleotide repeat containing 6C	18
TRA@	T cell receptor alpha locus	27
TSPAN7	tetraspanin 7	1
USP10	ubiquitin specific peptidase 10	11
VEGFA	vascular endothelial growth factor A	3
WAC	WW domain containing adaptor with coiled-coil	2
FAM131B	family with sequence similarity 131, member B	1
KDM6A	lysine (K)-specific demethylase 6A	1
IL1RAPL1	interleukin 1 receptor accessory protein-like 1	1
TGFBRAP1	transforming growth factor, beta receptor associated protein 1	1
SALL1	sal-like 1 (Drosophila)	11
PDE6C	phosphodiesterase 6C, cGMP-specific, cone, alpha prime	6
2011-03-05	membrane-associated ring finger (C3HC4) 5	6
NIPL	Nipped-B homolog (Drosophila)	Z
chromosome 20 genomic contig		20
chromosome 7 genomic contig		7
hypothetical protein		/
hypothetical protein LOC421865		3
Finished cDNA, clone ChEST271g7		/
chromosome 8 genomic contig		8
Gallus gallus finished cDNA, clone ChEST673f10		12
hypothetical protein		/
Finished cDNA, clone ChEST332l18		/
18s rRNA gene		1
chromosome 2 genomic contig		2
chromosome 1 genomic contig		1
Gallus gallus BAC clone CH261-85J8 from chromosome ul		5
chromosome 1 genomic contig		1
BAC clone CH261-63A17		3
chromosome 2 genomic contig		2
