# Supplementary material for: The GTPase Activating Rap/RanGAP Domain-Like 1 Gene Is Associated with Chicken Reproductive Traits
Source: PLoS One. 2012 Apr 9;7(4):e33851. doi: 10.1371/journal.pone.0033851 (PMC3322132; doi:10.1371/journal.pone.0033851)
Supplement: Table S2 — GO distribution of different expression gene. (XLS) [file pone.0033851.s006.xls]

## Sheet: Sheet1
			Table S2. GO distribution of different expression gene
			GO Term	Gene Symbol
			GO:0060319 primitive erythrocyte differentiation	VEGFA
			GO:0031129 inductive cell-cell signaling	SALL1
			GO:0043129 surfactant homeostasis	VEGFA
			GO:0001938 positive regulation of endothelial cell proliferation	VEGFA
			GO:0042462 eye photoreceptor cell development	VEGFA
			GO:0051781 positive regulation of cell division	VEGFA
			GO:0001541 ovarian follicle development	VEGFA
			GO:0001569 patterning of blood vessels	VEGFA
			GO:0007179 transforming growth factor beta receptor signaling pathway	SMAD7
			GO:0048010 vascular endothelial growth factor receptor signaling pathway	VEGFA
			GO:0002053 positive regulation of mesenchymal cell proliferation	VEGFA
			GO:0050679 positive regulation of epithelial cell proliferation	VEGFA
			GO:0010801 negative regulation of peptidyl-threonine phosphorylation	SMAD7
			GO:0034333 adherens junction assembly	SMAD7
			GO:0043117 positive regulation of vascular permeability	VEGFA
			GO:0001657 ureteric bud development	SALL1
			GO:0048593 eye morphogenesis (sensu Vertebrata)	VEGFA
			GO:0006511 ubiquitin-dependent protein catabolism	USP10
			GO:0051444 negative regulation of ubiquitin ligase activity	SMAD7
			GO:0034616 response to laminar fluid shear stress	SMAD7
			GO:0034629 cellular protein complex localization	SMAD7
			GO:0060394 negative regulation of pathway-restricted SMAD protein phosphorylation	SMAD7
			GO:0007603 phototransduction, visible light	PDE6C
			GO:0007156 homophilic cell adhesion	PCDH17
			GO:0006835 dicarboxylic acid transport	CACNA1C;TSPAN7
			GO:0007498 mesoderm development	VEGFA
			GO:0048469 cell maturation	VEGFA
			GO:0006529 asparagine biosynthesis	ASNS
			GO:0042149 cellular response to glucose starvation	ASNS
			GO:0033137 negative regulation of peptidyl-serine phosphorylation	SMAD7
			GO:0030855 epithelial cell differentiation	VEGFA
			GO:0001955 blood vessel maturation	VEGFA
			GO:0048754 branching morphogenesis of a tube	VEGFA
			GO:0043066 negative regulation of apoptosis	ASNS;PIK3R1;VEGFA
			GO:0001953 negative regulation of cell-matrix adhesion	PIK3R1
			GO:0045671 negative regulation of osteoclast differentiation	PIK3R1
			GO:0031397 negative regulation of protein ubiquitination	SMAD7
			GO:0022409 positive regulation of cell-cell adhesion	SMAD7
			GO:0060389 pathway-restricted SMAD protein phosphorylation	SMAD7
			GO:0032436 positive regulation of proteasomal ubiquitin-dependent protein catabolic process	SMAD7
			GO:0006878 copper ion homeostasis	NFRKB
			GO:0008284 positive regulation of cell proliferation	FGFR3;VEGFA
			GO:0030324 lung development	VEGFA
			GO:0032925 regulation of activin receptor signaling pathway	SMAD7
			GO:0043536 positive regulation of blood vessel endothelial cell migration	VEGFA
			GO:0006916 anti-apoptosis	VEGFA
			GO:0030949 positive regulation of vascular endothelial growth factor receptor signaling pathway	VEGFA
			GO:0001967 suckling behavior	NFRKB
			GO:0007176 regulation of epidermal growth factor receptor activity	NFRKB
			GO:0007617 mating behavior	NFRKB
			GO:0031398 positive regulation of protein ubiquitination	SMAD7
			GO:0048844 artery morphogenesis	SMAD7
			GO:0050821 protein stabilization	SMAD7
			GO:0006468 protein amino acid phosphorylation	CASK;DACH1;FGFR3;PIK3R1;IL1RAPL1
			GO:0001525 angiogenesis	VEGFA
			GO:0045931 positive regulation of progression through mitotic cell cycle	ASNS
			GO:0030514 negative regulation of BMP signaling pathway	SMAD7
			GO:0030901 midbrain development	NFRKB
			GO:0010553 negative regulation of specific transcription from RNA polymerase II promoter	SMAD7
			GO:0000059 protein import into nucleus, docking	TNPO1
			GO:0045766 positive regulation of angiogenesis	VEGFA
			GO:0006541 glutamine metabolism	ASNS
			GO:0043433 negative regulation of transcription factor activity	SMAD7
			GO:0008543 fibroblast growth factor receptor signaling pathway	FGFR3
			GO:0048008 platelet-derived growth factor receptor signaling pathway	VEGFA
			GO:0055010 ventricular cardiac muscle morphogenesis	SMAD7
			GO:0048514 blood vessel morphogenesis	VEGFA
			GO:0030041 actin filament polymerization	DIAPH1
			GO:0008360 regulation of cell shape	VEGFA
			GO:0001568 blood vessel development	VEGFA
			GO:0050885 regulation of balance	NFRKB
			GO:0001666 response to hypoxia	VEGFA
			GO:0030183 B cell differentiation	PIK3R1
			GO:0045944 positive regulation of transcription from RNA polymerase II promoter	CASK;TEAD1
			GO:0016477 cell migration	VEGFA
			GO:0006352 transcription initiation	TAF9
			GO:0030335 positive regulation of cell migration	PIK3R1
			GO:0007275 development	SEMA6D;VEGFA
			GO:0007155 cell adhesion	PCDH17
			GO:0050826 response to freezing	DACH1
			GO:0042309 homoiothermy	DACH1
			GO:0045087 innate immune response	IL1RAPL1
			GO:0008652 amino acid biosynthesis	ASNS
			GO:0007601 visual perception	PDE6C
			GO:0050953 sensory perception of light stimulus	PDE6C
			GO:0030198 extracellular matrix organization and biogenesis	NFRKB
			GO:0006457 protein folding	CANX
			GO:0030900 forebrain development	NFRKB
			GO:0006816 calcium ion transport	CACNA1C
			GO:0006355 regulation of transcription, DNA-dependent	SMAD7;TEAD1
			GO:0008283 cell proliferation	VEGFA
			GO:0030036 actin cytoskeleton organization and biogenesis	DIAPH1
			GO:0007626 locomotory behavior	NFRKB
			GO:0019941 modification-dependent protein catabolism	DDA1
			GO:0007507 heart development	TEAD1
			GO:0051056 regulation of small GTPase mediated signal transduction	GARNL1
			GO:0006886 intracellular protein transport	TNPO1
			GO:0006955 immune response	CANX
			GO:0042981 regulation of apoptosis	BCL2L13
			GO:0005975 carbohydrate metabolism	GANC
			GO:0055085 transmembrane transport	CACNA1C
			GO:0009790 embryonic development	NFRKB
			GO:0045449 regulation of transcription	DACH1;TGFBRAP1
			GO:0015031 protein transport	SEC61A1
			GO:0006811 ion transport	CACNA1C
			GO:0007165 signal transduction	PIK3R1;IL1RAPL1;TGFBRAP1;PDE6C
			GO:0030154 cell differentiation	VEGFA
			GO:0016043 cell organization and biogenesis	DIAPH1
			GO:0050896 response to stimulus	PDE6C
			GO:0006810 transport	CACNA1C
			GO:0008152 metabolism	ASNS
