# Supplementary material for: The GTPase Activating Rap/RanGAP Domain-Like 1 Gene Is Associated with Chicken Reproductive Traits
Source: PLoS One. 2012 Apr 9;7(4):e33851. doi: 10.1371/journal.pone.0033851 (PMC3322132; doi:10.1371/journal.pone.0033851)
Supplement: Table S3 — SNPs associated with EN300 trait in two-tail GWAS. (XLS) [file pone.0033851.s007.xls]

## Sheet: SNP associated with EN300 
		Table S3. SNPs associated with EN300 trait in two-tail GWAS
	Chromosome	SNP	Ppermu_value
	2	GGa_rs13758837	6.666e-05
	7	GGa_rs16592866	6.666e-05
	8	GGa_rs14652925	6.666e-05
	1	GGa_rs13832501	0.0001
	1	GGa_rs14792165	0.0001333
	7	GGa_rs16572208	0.0001333
	23	GGa_rs14780876	0.0001667
	1	GGaluGA003399	0.0002
	5	GGaluGA271632	0.0002
	7	GGa_rs13740039	0.0002
	1	GGaluGA026138	0.0002667
	7	GGa_rs14604286	0.0002667
	13	GGa_rs15686413	0.0002667
	22	GGaluGA000783	0.0002667
	20	GGa_rs13630629	0.0003
	22	GGa_rs14302672	0.0003
	4	GGaluGA260993	0.0003333
	5	GGa_rs14513950	0.0003333
	1	GGa_rs15458212	0.0003667
	7	GGa_rs13599025	0.0003667
	1	GGaluGA002461	0.0004
	3	GGa_rs16325164	0.0004
	8	GGa_rs15927133	0.0004
	22	GGaluGA201688	0.0004
	4	GGaluGA253838	0.0004333
	19	GGaluGA123578	0.0004333
	19	GGa_rs15842314	0.0004333
	20	GGa_rs13630820	0.0005333
	22	GGa_rs16687922	0.0005333
	4	GGa_rs14470240	0.0006
	7	GGa_rs14610064	0.0006
	9	GGaluGA335827	0.0006
	3	GGa_rs14360741	0.0006333
	10	GGaluGA070998	0.0006666
	4	GGaluGA270210	0.0007
	6	GGaluGA295580	0.0007
	7	GGa_rs13740944	0.0007
	7	GGa_rs13740945	0.0007
	4	GGa_rs14503993	0.0007333
	14	GGa_rs15003986	0.0007333
	22	GGa_rs15187077	0.0007333
	22	GGa_rs16196995	0.0007333
	1	GGa_rs13863965	0.0008
	23	GGa_rs13800717	0.0008
	7	GGaluGA312838	0.0008333
	10	GGaluGA069541	0.0008666
	20	GGa_rs15169783	0.0008666
	8	GGa_rs14640822	0.0009333
	8	GGa_rs15909666	0.0009333
	22	GGaluGA196140	0.0009666
	2	GGa_rs13544222	0.001
	4	GGa_rs14458438	0.001
	10	GGa_rs14003578	0.001
	1	GGa_rs13829609	0.001033
	1	GGa_rs15497732	0.001033
	4	GGa_rs14449528	0.001067
	15	GGa_rs13529092	0.001067
	4	GGa_rs16423671	0.0011
	7	GGaluGA313692	0.0011
	22	GGaluGA197665	0.0011
	4	GGa_rs15549567	0.001133
	7	GGaluGA313356	0.001133
	10	GGaluGA071075	0.001133
	12	GGa_rs14983586	0.001133
	1	GGaluGA025624	0.001167
	17	GGa_rs15789485	0.001167
	4	GGa_rs14475031	0.0012
	1	GGa_rs14856616	0.001267
	2	GGa_rs15166693	0.001267
	4	GGaluGA246202	0.001267
	4	GGa_rs14727013	0.0013
	1	GGa_rs15467241	0.001333
	1	GGa_rs13826269	0.001367
	11	GGa_rs15607198	0.001367
	19	GGa_rs14124079	0.001367
	19	GGaluGA129062	0.001367
	19	GGa_rs14124099	0.001367
	19	GGa_rs14124107	0.001367
	19	GGa_rs14124132	0.001367
	23	GGa_rs14776206	0.0014
	23	GGa_rs16126514	0.0014
	3	GGaluGA226948	0.001433
	5	GGaluGA273179	0.001433
	9	GGaluGA335452	0.001433
	1	GGaluGA010476	0.001567
	3	GGa_rs16265898	0.0016
	2	GGaluGA164642	0.001633
	4	GGaluGA256770	0.001633
	3	GGaluGA233820	0.001667
	1	GGa_rs13621831	0.0017
	1	GGa_rs15190357	0.0017
	7	GGaluGA312459	0.0017
	13	GGa_rs14058424	0.0017
	2	GGaluGA166624	0.001733
	14	GGaluGA104205	0.001733
	22	GGaluGA000353	0.001733
	1	GGa_rs13964032	0.001767
	3	GGa_rs14341322	0.001767
	5	GGa_rs14538305	0.001767
	23	GGa_rs16121605	0.001767
	23	GGa_rs14776190	0.001767
	1	GGaluGA011672	0.0018
	3	GGa_rs16226832	0.0018
	22	GGaluGA194453	0.0018
	3	GGa_rs13773579	0.001867
	12	GGaluGA081076	0.001867
	9	GGa_rs15946134	0.001933
	13	GGa_rs15000764	0.001933
	21	GGa_rs14281466	0.001933
	1	GGaluGA060534	0.001967
	5	GGaluGA285957	0.001967
	14	GGa_rs15009124	0.001967
	2	GGa_rs13538938	0.002
	8	GGaluGA325188	0.002
	2	GGa_rs14136534	0.002067
	8	GGaluGA332733	0.002067
	13	GGa_rs15677008	0.002067
	22	GGa_rs14296092	0.002067
	1	GGaluGA003981	0.0021
	1	GGa_rs15190100	0.002133
	4	GGaluGA257837	0.002133
	4	GGa_rs16430614	0.002133
	12	GGa_rs16077770	0.0022
	1	GGa_rs15318041	0.002233
	3	GGaluGA209938	0.0023
	22	GGaluGA193674	0.0023
	2	GGa_rs15924736	0.002367
	8	GGa_rs14652041	0.0024
	3	GGa_rs14383682	0.002433
	3	GGa_rs14387824	0.002433
	1	GGaluGA031377	0.002467
	1	GGa_rs15342314	0.002467
	1	GGaluGA031522	0.002467
	1	GGaluGA031839	0.002467
	1	GGa_rs14858080	0.002467
	1	GGa_rs13948615	0.002467
	1	GGa_rs13948792	0.002467
	1	GGa_rs13948806	0.002467
	12	GGa_rs13610624	0.002467
	22	GGa_rs13620478	0.002567
	23	GGa_rs14760473	0.002567
	11	GGa_rs14733876	0.0026
	13	GGa_rs15686875	0.0026
	22	GGaluGA000935	0.0026
	22	GGaluGA001579	0.0026
	22	GGaluGA195237	0.0026
	4	GGaluGA266793	0.002633
	5	GGa_rs14526092	0.002667
	22	GGa_rs15467593	0.002667
	3	GGa_rs14380677	0.002767
	4	GGa_rs14438959	0.002767
	14	GGa_rs15740539	0.002767
	4	GGa_rs14490936	0.0028
	4	GGa_rs16390579	0.002833
	5	GGa_rs14509617	0.002833
	1	GGa_rs13837714	0.002867
	22	GGaluGA187377	0.002867
	7	GGaluGA309166	0.002933
	23	GGa_rs16777892	0.002933
	1	GGaluGA011730	0.002967
	15	GGa_rs15761054	0.002967
	7	GGaluGA313127	0.003
	6	GGaluGA306461	0.003033
	5	GGaluGA281190	0.003067
	7	GGa_rs16579979	0.0031
	4	GGa_rs14472889	0.003133
	20	GGaluGA177425	0.003133
	4	GGaluGA249441	0.003167
	9	GGa_rs14669293	0.0032
	4	GGa_rs16387037	0.003233
	5	GGaluGA282818	0.003233
	9	GGa_rs14670397	0.003233
	14	GGa_rs14074832	0.003233
	1	GGa_rs13971383	0.003267
	12	GGaluGA085708	0.003267
	1	GGa_rs14740507	0.0033
	5	GGa_rs14535847	0.0033
	22	GGa_rs14713848	0.0033
	10	GGa_rs13784920	0.003333
	1	GGa_rs16089697	0.003367
	2	GGa_rs14142501	0.003367
	12	GGaluGA089616	0.003367
	10	GGa_rs15562266	0.0034
	2	GGa_rs14126984	0.003467
	14	GGaluGA103501	0.003467
	17	GGaluGA114401	0.003467
	15	GGa_rs14089368	0.0035
	8	GGaluGA322596	0.003533
	3	GGa_rs15402131	0.003567
	22	GGa_rs14740668	0.003667
	7	GGa_rs16572371	0.003733
	12	GGaluGA080817	0.003733
	1	GGaluGA054794	0.003767
	22	GGaluGA185925	0.0038
	22	GGa_rs14297184	0.0038
	8	GGa_rs16627202	0.003867
	8	GGa_rs16627225	0.003867
	8	GGa_rs15909118	0.003867
	8	GGa_rs16627316	0.003867
	8	GGa_rs15909419	0.003867
	4	GGa_rs14475634	0.003933
	4	GGa_rs15615259	0.003933
	4	GGa_rs16436382	0.003933
	4	GGa_rs14441736	0.003967
	14	GGa_rs15736809	0.003967
	4	GGa_rs16452304	0.004
	1	GGaluGA028768	0.004033
	12	GGa_rs14040255	0.004033
	7	GGa_rs14624225	0.004067
	8	GGaluGA331344	0.0041
	1	GGaluGA031994	0.004133
	15	GGa_rs15779541	0.004133
	4	GGa_rs13665041	0.004167
	4	GGaluGA267048	0.004167
	22	GGaluGA200791	0.004167
	4	GGa_rs14485581	0.0042
	3	GGa_rs16300975	0.004233
	11	GGaluGA078945	0.004267
	1	GGaluGA052522	0.004333
	1	GGaluGA058966	0.004333
	4	GGaluGA255969	0.0044
	1	GGa_rs13840040	0.004433
	4	GGaluGA245350	0.004467
	3	GGa_rs13526324	0.004567
	10	GGa_rs14003950	0.004567
	7	GGa_rs15846691	0.004633
	2	GGaluGA135276	0.0047
	22	GGa_rs15998523	0.004733
	1	GGaluGA016187	0.0048
	4	GGa_rs14464166	0.0048
	23	GGa_rs14776102	0.0048
	9	GGaluGA336870	0.004867
	21	GGaluGA181834	0.004867
	4	GGa_rs16443173	0.0049
	14	GGa_rs13531105	0.0049
	22	GGaluGA000838	0.0049
	20	GGa_rs14272866	0.004933
	1	GGa_rs13903872	0.004967
	15	GGaluGA107670	0.004967
	1	GGaluGA058704	0.005
	2	GGaluGA141905	0.005
	2	GGa_rs15116814	0.005
	2	GGaluGA153655	0.005
	3	GGaluGA218061	0.005
	6	GGaluGA306845	0.005
	7	GGaluGA310651	0.005
	14	GGa_rs15003539	0.005
	19	GGa_rs15842442	0.005
	22	GGaluGA195264	0.005
	17	GGa_rs14100306	0.005033
	1	GGaluGA026390	0.005066
	2	GGa_rs14202446	0.005066
	3	GGa_rs14343948	0.0051
	22	GGa_rs14300542	0.0051
	23	GGa_rs16777434	0.0051
	1	GGaluGA011435	0.005133
	20	GGaluGA175461	0.005133
	22	GGaluGA196531	0.005133
	5	GGa_rs14509942	0.005166
	6	GGaluGA293722	0.005166
	1	GGa_rs14797993	0.005233
	20	GGa_rs16161073	0.005233
	1	GGa_rs13835067	0.005266
	1	GGa_rs13879980	0.005266
	1	GGa_rs13900043	0.005266
	1	GGa_rs13906089	0.005266
	1	GGaluGA038621	0.005266
	1	GGa_rs13986176	0.005266
	1	GGa_rs15535208	0.005266
	4	GGa_rs14446876	0.005266
	4	GGa_rs14696113	0.005266
	5	GGaluGA271786	0.005266
	8	GGa_rs14639085	0.005266
	8	GGa_rs14642545	0.005266
	8	GGa_rs16643027	0.005266
	8	GGa_rs14654793	0.005266
	9	GGa_rs10727978	0.005266
	9	GGa_rs15947510	0.005266
	14	GGa_rs14068315	0.005266
	15	GGa_rs15026281	0.005266
	20	GGa_rs15171637	0.005266
	20	GGa_rs13632431	0.005266
	20	GGa_rs14274917	0.005266
	1	GGa_rs13990229	0.0053
	11	GGa_rs14020214	0.0053
	12	GGaluGA082890	0.0053
	1	GGa_rs14875693	0.0054
	3	GGaluGA240627	0.0054
	4	GGaluGA253929	0.005433
	8	GGa_rs15899734	0.005433
	1	GGa_rs14938744	0.005466
	9	GGa_rs14665188	0.005466
	1	GGa_rs13829525	0.0055
	1	GGa_rs13712351	0.0055
	4	GGa_rs13524672	0.0055
	8	GGa_rs13682184	0.0055
	3	GGa_rs14398824	0.005533
	2	GGaluGA146665	0.005566
	4	GGaluGA260996	0.0056
	11	GGaluGA079478	0.0056
	4	GGa_rs15617645	0.005633
	22	GGaluGA001084	0.005633
	2	GGa_rs13673758	0.005666
	2	GGa_rs14190513	0.005666
	2	GGaluGA163402	0.0057
	6	GGa_rs16533331	0.0057
	22	GGaluGA199648	0.0057
	21	GGa_rs16041691	0.005733
	3	GGaluGA215723	0.005766
	3	GGa_rs15351048	0.005766
	4	GGa_rs14459002	0.005766
	1	GGaluGA052692	0.005833
	2	GGa_rs14245145	0.005833
	2	GGa_rs14161906	0.0059
	12	GGaluGA088070	0.0059
	15	GGa_rs14095768	0.0059
	1	GGaluGA058351	0.005966
	3	GGaluGA230775	0.005966
	22	GGaluGA199570	0.005966
	9	GGa_rs16663717	0.006
	14	GGa_rs15733073	0.006
	15	GGa_rs15787741	0.006
	20	GGaluGA175237	0.006033
	5	GGa_rs13584568	0.006066
	20	GGa_rs14274797	0.006066
	8	GGaluGA332677	0.0061
	1	GGa_rs13959080	0.006133
	1	GGaluGA056366	0.006133
	3	GGa_rs10732076	0.006133
	3	GGa_rs16336231	0.006133
	7	GGa_rs14620533	0.006133
	10	GGa_rs15571859	0.006133
	2	GGa_rs16121751	0.006166
	11	GGaluGA076317	0.006166
	4	GGaluGA267859	0.006233
	7	GGa_rs16578670	0.006233
	22	GGa_rs14293901	0.006233
	1	GGa_rs13983184	0.0063
	1	GGa_rs13865525	0.006333
	22	GGa_rs16192130	0.006333
	2	GGaluGA168324	0.0064
	1	GGa_rs13965941	0.006433
	7	GGaluGA310175	0.006466
	2	GGaluGA161614	0.0065
	4	GGaluGA251383	0.0065
	2	GGa_rs14169707	0.006533
	5	GGa_rs14520262	0.006566
	6	GGaluGA303773	0.006566
	11	GGa_rs15606575	0.006566
	17	GGa_rs15029797	0.006566
	6	GGa_rs15787842	0.006666
	20	GGaluGA177418	0.006666
	14	GGaluGA105660	0.0067
	7	GGa_rs15874611	0.006733
	23	GGa_rs14684918	0.006733
	1	GGa_rs13899434	0.006766
	15	GGaluGA109767	0.0068
	2	GGa_rs14208343	0.006833
	3	GGaluGA221051	0.006833
	22	GGa_rs15990372	0.006833
	23	GGa_rs16761070	0.006833
	22	GGaluGA001244	0.006866
	4	GGa_rs16384586	0.0069
	8	GGa_rs14642737	0.0069
	11	GGa_rs15607516	0.0069
	6	GGa_rs16547222	0.006933
	8	GGa_rs14638805	0.006933
	1	GGa_rs13844015	0.006966
	1	GGa_rs15252268	0.007
	1	GGa_rs13686642	0.007
	1	GGa_rs13956100	0.007
	4	GGaluGA250111	0.007
	4	GGa_rs14475905	0.007
	4	GGa_rs15631558	0.007
	14	GGa_rs15718841	0.007
	23	GGa_rs14779926	0.007
	23	GGaluGA347830	0.007033
	23	GGa_rs13817543	0.007033
	23	GGa_rs16781022	0.007033
	23	GGa_rs16781438	0.007033
	3	GGa_rs14366391	0.007066
	3	GGa_rs13690228	0.007066
	1	GGaluGA007314	0.007133
	1	GGaluGA019148	0.007133
	1	GGa_rs13862504	0.007166
	9	GGa_rs16672022	0.007166
	9	GGaluGA335036	0.0072
	17	GGaluGA116227	0.0072
	4	GGa_rs14504189	0.007233
	8	GGa_rs14634293	0.007233
	1	GGaluGA020046	0.007266
	17	GGa_rs15030939	0.007266
	6	GGaluGA306844	0.0073
	22	GGa_rs16687708	0.0073
	3	GGaluGA223850	0.007333
	2	GGa_rs14204242	0.007366
	4	GGa_rs14453716	0.007366
	14	GGa_rs14072331	0.007366
	3	GGaluGA234344	0.0074
	11	GGa_rs14965814	0.0074
	4	GGa_rs14458038	0.007433
	1	GGa_rs14840136	0.007466
	6	GGaluGA306870	0.007466
	14	GGa_rs13531384	0.007466
	3	GGa_rs14395835	0.007533
	7	GGaluGA313573	0.007533
	17	GGa_rs14097875	0.007533
	15	GGa_rs15026436	0.007566
	1	GGaluGA031968	0.0076
	4	GGaluGA267120	0.007633
	14	GGa_rs15008297	0.007633
	9	GGa_rs14669755	0.007666
	17	GGaluGA114701	0.007666
	20	GGa_rs14267733	0.007733
	2	GGa_rs14236994	0.007766
	4	GGaluGA249705	0.007766
	12	GGa_rs14983974	0.007766
	14	GGa_rs14072539	0.007766
	15	GGa_rs15021603	0.007766
	15	GGaluGA111511	0.007766
	20	GGaluGA176549	0.007766
	22	GGaluGA190466	0.007766
	22	GGa_rs14730604	0.007766
	23	GGa_rs16771381	0.007766
	23	GGa_rs14782585	0.007766
	6	GGaluGA294628	0.0078
	7	GGaluGA313994	0.0078
	17	GGa_rs15031855	0.007833
	4	GGa_rs16063259	0.007966
	15	GGa_rs15774903	0.007966
	23	GGa_rs14780092	0.007966
	2	GGa_rs14164101	0.008
	1	GGa_rs14793927	0.008066
	1	GGa_rs14081618	0.0081
	10	GGa_rs15558544	0.008133
	14	GGa_rs14075604	0.008133
	5	GGa_rs16267096	0.008166
	5	GGa_rs15678950	0.008166
	5	GGa_rs14526289	0.008166
	7	GGa_rs14601978	0.008166
	6	GGa_rs16570269	0.0082
	9	GGaluGA337059	0.0082
	1	GGa_rs15497877	0.008266
	3	GGaluGA232737	0.0083
	7	GGaluGA318728	0.0083
	10	GGa_rs14004260	0.0083
	10	GGaluGA068309	0.0083
	1	GGa_rs13903237	0.008333
	3	GGa_rs14368168	0.008333
	9	GGa_rs15951577	0.008333
	1	GGa_rs13850115	0.008366
	20	GGaluGA174846	0.0084
	22	GGa_rs14295479	0.0084
	22	GGa_rs15224746	0.0084
	1	GGa_rs13965996	0.008433
	2	GGaluGA135733	0.008433
	1	GGa_rs15413007	0.008466
	13	GGaluGA096869	0.008466
	20	GGa_rs16168911	0.008466
	4	GGa_rs14478167	0.0085
	9	GGaluGA335109	0.0085
	19	GGaluGA126241	0.0085
	1	GGa_rs15287132	0.0086
	8	GGa_rs14640535	0.008633
	12	GGa_rs14970169	0.0087
	21	GGa_rs16182350	0.0087
	22	GGa_rs14293242	0.008766
	1	GGa_rs13860024	0.0088
	20	GGaluGA175155	0.008833
	3	GGa_rs14363292	0.008866
	10	GGa_rs14009233	0.008866
	5	GGa_rs15344450	0.008933
	15	GGa_rs15786610	0.008933
	1	GGa_rs13832327	0.009033
	12	GGaluGA087020	0.009033
	20	GGa_rs14274801	0.009033
	1	GGaluGA009994	0.009066
	4	GGa_rs14471991	0.009066
	15	GGa_rs15785530	0.009066
	20	GGaluGA178332	0.0091
	22	GGa_rs14291402	0.0091
	3	GGa_rs14325672	0.009133
	3	GGa_rs10731585	0.009133
	8	GGa_rs15903315	0.009166
	10	GGa_rs14004251	0.009166
	23	GGa_rs14306784	0.009166
	4	GGa_rs14432157	0.0092
	9	GGaluGA343263	0.009233
	1	GGa_rs13852031	0.009266
	1	GGa_rs13959929	0.009266
	22	GGa_rs16687981	0.009266
	8	GGa_rs14634402	0.0093
	1	GGaluGA021665	0.009366
	4	GGa_rs16438904	0.009366
	1	GGaluGA003636	0.0094
	5	GGa_rs13756660	0.0094
	1	GGa_rs13748630	0.009433
	2	GGaluGA160725	0.009433
	9	GGa_rs14670735	0.009433
	13	GGaluGA093695	0.009433
	13	GGaluGA093696	0.009433
	5	GGa_rs13755428	0.009533
	10	GGa_rs14006107	0.009533
	3	GGa_rs16270762	0.009566
	3	GGa_rs14315226	0.0096
	4	GGaluGA249206	0.0096
	6	GGaluGA297530	0.0096
	20	GGa_rs15174939	0.0096
	12	GGa_rs14046405	0.009633
	6	GGa_rs15805295	0.009666
	19	GGa_rs15854871	0.009666
	7	GGa_rs15867353	0.0097
	1	GGa_rs13918469	0.009733
	4	GGa_rs14497455	0.009733
	1	GGa_rs15258420	0.0098
	12	GGaluGA085888	0.0098
	14	GGaluGA102821	0.0098
	3	GGaluGA226095	0.0099
	10	GGa_rs14004028	0.009933
	1	GGa_rs13966914	0.009966
	1	GGa_rs16717703	0.01
	9	GGa_rs14664580	0.01
	10	GGa_rs14007484	0.01003
	14	GGa_rs14078439	0.01003
	1	GGa_rs15467165	0.01007
	11	GGa_rs15624392	0.0101
	12	GGa_rs10725639	0.0101
	15	GGa_rs14089068	0.0101
	4	GGa_rs14459785	0.01013
	4	GGa_rs15528959	0.01017
	23	GGa_rs14772864	0.01017
	3	GGa_rs14390833	0.0102
	5	GGaluGA274837	0.0102
	16	GGaluGA111729	0.0102
	4	GGa_rs13666760	0.01023
	7	GGa_rs15885062	0.01023
	17	GGa_rs13735042	0.01027
	3	GGaluGA218164	0.0103
	4	GGaluGA257444	0.0103
	1	GGa_rs13887421	0.01033
	10	GGaluGA071047	0.01033
	14	GGa_rs15008054	0.01033
	18	GGa_rs14113640	0.01033
	14	GGa_rs15726820	0.0104
	14	GGa_rs14726930	0.01043
	3	GGa_rs14373013	0.01047
	18	GGa_rs15832113	0.0105
	3	GGaluGA209787	0.0106
	13	GGaluGA098413	0.0106
	23	GGa_rs14016530	0.0106
	23	GGa_rs14016535	0.0106
	1	GGaluGA041377	0.01063
	2	GGa_rs14172913	0.01063
	4	GGaluGA255762	0.01063
	4	GGaluGA259276	0.01063
	10	GGa_rs14007260	0.01063
	10	GGaluGA070658	0.01063
	13	GGaluGA093020	0.01063
	19	GGa_rs15046507	0.01063
	3	GGa_rs14383250	0.01067
	5	GGa_rs14550719	0.01073
	4	GGa_rs14734537	0.01077
	9	GGa_rs14675951	0.01083
	1	GGa_rs13748357	0.01087
	22	GGaluGA186953	0.0109
	23	GGa_rs14784060	0.01093
	10	GGaluGA070370	0.01107
	1	GGa_rs14830300	0.0111
	3	GGaluGA227583	0.0111
	22	GGaluGA000260	0.0111
	12	GGa_rs15637367	0.01117
	1	GGa_rs14819120	0.0112
	3	GGaluGA233730	0.0112
	5	GGaluGA290533	0.0112
	1	GGa_rs15486750	0.01127
	17	GGa_rs15789075	0.0113
	23	GGa_rs16109318	0.0113
	23	GGaluGA351033	0.0113
	23	GGa_rs16769150	0.0113
	20	GGa_rs15169555	0.01133
	1	GGaluGA004226	0.0114
	1	GGa_rs14836056	0.0114
	1	GGa_rs13981333	0.0114
	17	GGa_rs15807089	0.0114
	1	GGaluGA003865	0.01143
	1	GGaluGA026719	0.01143
	12	GGa_rs14979300	0.01143
	12	GGa_rs13613371	0.01143
	12	GGa_rs14045394	0.01143
	12	GGa_rs14984950	0.01143
	13	GGa_rs14994637	0.01143
	2	GGa_rs14163035	0.01147
	3	GGa_rs14393069	0.01147
	15	GGaluGA108699	0.01147
	6	GGaluGA294629	0.0115
	22	GGaluGA188392	0.0115
	8	GGa_rs15930347	0.01153
	22	GGaluGA001525	0.01153
	2	GGa_rs14140342	0.01157
	4	GGaluGA254379	0.01157
	9	GGaluGA337269	0.01157
	11	GGaluGA075915	0.01157
	2	GGa_rs13707281	0.0116
	17	GGa_rs15789119	0.0116
	4	GGa_rs15497914	0.01163
	22	GGaluGA001275	0.01163
	2	GGa_rs15925328	0.0117
	19	GGa_rs14118297	0.01173
	20	GGaluGA175775	0.01173
	20	GGa_rs16164527	0.01173
	5	GGa_rs14535900	0.01177
	2	GGaluGA163475	0.01187
	17	GGa_rs15789123	0.01187
	10	GGaluGA068662	0.01193
	2	GGaluGA165959	0.01197
	4	GGa_rs15543142	0.01197
	7	GGa_rs15837347	0.012
	7	GGa_rs15837702	0.012
	11	GGa_rs13745342	0.012
	22	GGa_rs16690705	0.012
	23	GGa_rs16685942	0.012
	1	GGa_rs14715931	0.01203
	2	GGa_rs14197795	0.01203
	11	GGa_rs14028740	0.01203
	22	GGaluGA271449	0.01203
	22	GGa_rs15196228	0.01203
	12	GGa_rs14982868	0.01207
	17	GGaluGA114333	0.01207
	13	GGaluGA093620	0.0121
	23	GGaluGA353591	0.0121
	1	GGaluGA060547	0.01213
	6	GGa_rs14581821	0.01213
	10	GGa_rs14006630	0.01213
	23	GGaluGA353950	0.01217
	3	GGa_rs14393117	0.0122
	6	GGa_rs16725048	0.0122
	5	GGaluGA274501	0.01237
	22	GGa_rs15224527	0.01237
	4	GGa_rs14435740	0.0124
	1	GGa_rs13872632	0.01243
	2	GGa_rs13669950	0.01243
	3	GGaluGA221150	0.01243
	4	GGa_rs14453946	0.01243
	15	GGa_rs15020501	0.01243
	23	GGa_rs14015602	0.01243
	2	GGa_rs16036760	0.01257
	3	GGaluGA224596	0.0126
	5	GGaluGA278016	0.01263
	17	GGa_rs15034195	0.01263
	20	GGaluGA176714	0.01263
	22	GGa_rs10729555	0.01263
	2	GGaluGA161626	0.01267
	2	GGa_rs14248870	0.01267
	5	GGa_rs15663317	0.01267
	7	GGa_rs15872237	0.01267
	9	GGa_rs14672399	0.01267
	22	GGaluGA174519	0.01267
	22	GGa_rs15195406	0.01267
	23	GGa_rs14750564	0.01267
	1	GGaluGA060589	0.01273
	3	GGaluGA235734	0.01273
	15	GGaluGA111562	0.01273
	2	GGa_rs14146198	0.01277
	2	GGaluGA135846	0.01277
	2	GGa_rs15153022	0.0128
	13	GGa_rs10724634	0.0128
	14	GGa_rs13743855	0.0128
	2	GGa_rs14215562	0.01287
	4	GGa_rs13516467	0.0129
	5	GGa_rs15746864	0.0129
	1	GGaluGA060522	0.01293
	4	GGaluGA262496	0.01293
	4	GGaluGA249372	0.013
	4	GGaluGA266583	0.013
	3	GGa_rs14359624	0.01303
	17	GGa_rs14104648	0.01303
	3	GGa_rs14084247	0.0131
	3	GGaluGA221898	0.0131
	3	GGa_rs14326411	0.01313
	10	GGa_rs15587203	0.01313
	1	GGaluGA030288	0.01317
	6	GGa_rs15776357	0.01317
	12	GGa_rs14048799	0.01317
	20	GGa_rs15169034	0.01317
	17	GGa_rs14104432	0.0132
	22	GGa_rs14302668	0.01323
	5	GGa_rs14538655	0.01327
	1	GGaluGA062473	0.0133
	5	GGa_rs14528062	0.0133
	3	GGa_rs14379247	0.01333
	14	GGa_rs10724420	0.01337
	7	GGaluGA311266	0.0134
	8	GGa_rs16619375	0.0134
	8	GGa_rs14657630	0.0134
	3	GGa_rs15414072	0.01343
	5	GGaluGA274529	0.01343
	2	GGaluGA130608	0.01347
	2	GGaluGA168957	0.01347
	1	GGaluGA061581	0.0135
	5	GGa_rs16456359	0.0135
	1	GGaluGA034962	0.0136
	12	GGa_rs14037192	0.0136
	6	GGa_rs14581786	0.01363
	22	GGa_rs14295712	0.01363
	12	GGa_rs14046551	0.01367
	22	GGa_rs16197250	0.01367
	7	GGa_rs14603626	0.01373
	9	GGa_rs14676195	0.01373
	23	GGa_rs14773535	0.01373
	1	GGa_rs13767888	0.01377
	5	GGa_rs14537813	0.01377
	3	GGaluGA234888	0.0138
	23	GGa_rs16683798	0.01387
	3	GGa_rs14404009	0.0139
	21	GGa_rs16180281	0.0139
	22	GGaluGA200393	0.01393
	1	GGaluGA033691	0.01397
	6	GGa_rs13561731	0.014
	6	GGaluGA294630	0.014
	22	GGaluGA001243	0.014
	1	GGa_rs13808626	0.01403
	7	GGa_rs14610894	0.0141
	1	GGaluGA054923	0.01417
	23	GGaluGA347313	0.01417
	4	GGa_rs15618698	0.0142
	4	GGaluGA269146	0.0142
	7	GGaluGA315143	0.0142
	9	GGa_rs16679399	0.0142
	19	GGaluGA126911	0.0142
	22	GGaluGA192278	0.0142
	5	GGa_rs14512380	0.01423
	2	GGa_rs15079010	0.0143
	11	GGa_rs14967822	0.0143
	18	GGaluGA119426	0.0143
	2	GGa_rs16102257	0.01433
	1	GGa_rs14742788	0.01437
	1	GGa_rs10725499	0.0144
	1	GGa_rs13850877	0.0144
	1	GGaluGA025648	0.0144
	1	GGa_rs13886264	0.0144
	1	GGa_rs13920148	0.0144
	1	GGa_rs15401532	0.0144
	1	GGaluGA040966	0.0144
	1	GGa_rs13958669	0.0144
	2	GGa_rs15108066	0.0144
	2	GGa_rs15116837	0.0144
	2	GGa_rs14204708	0.0144
	2	GGa_rs14216570	0.0144
	2	GGa_rs14233289	0.0144
	2	GGaluGA164664	0.0144
	3	GGa_rs14356650	0.0144
	3	GGa_rs13570386	0.0144
	3	GGaluGA221736	0.0144
	4	GGaluGA247129	0.0144
	5	GGa_rs16471813	0.0144
	6	GGaluGA307209	0.0144
	7	GGa_rs16594663	0.0144
	8	GGaluGA328092	0.0144
	8	GGa_rs15920411	0.0144
	8	GGa_rs15920582	0.0144
	9	GGa_rs16662747	0.0144
	9	GGa_rs14667831	0.0144
	9	GGaluGA344204	0.0144
	12	GGa_rs14979662	0.0144
	12	GGaluGA087725	0.0144
	12	GGaluGA087827	0.0144
	12	GGaluGA087992	0.0144
	12	GGaluGA088014	0.0144
	12	GGaluGA088066	0.0144
	22	GGaluGA001112	0.0144
	22	GGa_rs16186759	0.0144
	23	GGa_rs15249787	0.0144
	23	GGa_rs16131361	0.0144
	23	GGaluGA353778	0.0144
	23	GGa_rs14685487	0.0144
	1	GGa_rs15192602	0.01443
	13	GGaluGA095002	0.01443
	14	GGaluGA105056	0.01443
	22	GGa_rs15231601	0.01447
	1	GGa_rs13968773	0.0145
	2	GGa_rs14212733	0.0145
	4	GGa_rs14493368	0.0145
	4	GGa_rs16435797	0.01453
	14	GGa_rs15012134	0.01453
	2	GGaluGA146305	0.0146
	2	GGa_rs14203865	0.01463
	2	GGa_rs16036350	0.01463
	2	GGa_rs14220888	0.01463
	3	GGaluGA205231	0.01463
	3	GGa_rs14376236	0.01463
	12	GGaluGA082488	0.01463
	12	GGaluGA082489	0.01463
	23	GGa_rs13803122	0.01463
	2	GGa_rs14179281	0.01467
	18	GGa_rs15037372	0.01467
	12	GGaluGA087502	0.0147
	2	GGaluGA167695	0.01473
	7	GGa_rs14610060	0.01477
	1	GGa_rs10726520	0.0148
	1	GGa_rs13901619	0.01487
	15	GGa_rs14095588	0.01487
	19	GGa_rs14119449	0.01487
	1	GGa_rs14844611	0.0149
	2	GGa_rs16748898	0.0149
	2	GGa_rs16148255	0.0149
	6	GGaluGA304892	0.0149
	22	GGaluGA190129	0.0149
	3	GGa_rs14368807	0.01493
	4	GGaluGA263709	0.01493
	3	GGa_rs16333070	0.01497
	17	GGaluGA117542	0.01497
	1	GGaluGA020530	0.015
	6	GGaluGA305339	0.015
	3	GGaluGA240085	0.01503
	23	GGa_rs14773784	0.01503
	23	GGa_rs14773782	0.01503
	17	GGaluGA112496	0.01507
	22	GGa_rs14296496	0.01507
	2	GGa_rs16036293	0.0151
	9	GGaluGA341052	0.0151
	23	GGa_rs14750743	0.0151
	23	GGa_rs14750738	0.0151
	7	GGaluGA311629	0.01517
	5	GGa_rs14526060	0.01523
	9	GGaluGA335230	0.01523
	14	GGa_rs14074053	0.01523
	20	GGa_rs14273286	0.01523
	2	GGa_rs15989575	0.01527
	1	GGa_rs14855627	0.0153
	3	GGa_rs13696165	0.0153
	12	GGa_rs14043558	0.0153
	4	GGa_rs15645991	0.01533
	6	GGa_rs15798416	0.01533
	6	GGaluGA305949	0.01533
	3	GGa_rs14394587	0.01553
	7	GGa_rs16581061	0.01553
	7	GGa_rs10728585	0.01553
	1	GGa_rs15520929	0.01557
	2	GGa_rs13790263	0.01563
	10	GGaluGA070440	0.01563
	4	GGa_rs13774283	0.01573
	6	GGa_rs13568146	0.01573
	7	GGa_rs14628149	0.01577
	22	GGaluGA001521	0.0158
	13	GGa_rs13727671	0.01583
	1	GGa_rs13993054	0.01587
	2	GGa_rs16068150	0.01587
	2	GGa_rs14222489	0.01587
	2	GGaluGA158967	0.01587
	3	GGa_rs14400234	0.01587
	8	GGa_rs16633272	0.01587
	9	GGaluGA335638	0.01587
	5	GGaluGA276774	0.0159
	5	GGa_rs14527834	0.0159
	2	GGaluGA162092	0.01593
	9	GGaluGA342905	0.01603
	23	GGa_rs16132638	0.01603
	23	GGa_rs14015805	0.01603
	7	GGa_rs16063815	0.0161
	8	GGa_rs14642301	0.0161
	22	GGa_rs14307494	0.0161
	4	GGaluGA268458	0.01613
	3	GGa_rs16324984	0.01617
	9	GGaluGA334287	0.0162
	12	GGa_rs14030865	0.0162
	20	GGaluGA181268	0.01623
	4	GGa_rs14423118	0.01627
	22	GGaluGA000600	0.01633
	22	GGa_rs14416021	0.01637
	23	GGaluGA348802	0.01637
	2	GGa_rs14196648	0.0164
	4	GGa_rs15573049	0.0164
	1	GGa_rs15282376	0.01647
	1	GGa_rs15545908	0.01647
	20	GGa_rs15168908	0.01647
	23	GGaluGA351115	0.0165
	22	GGa_rs14288451	0.01657
	22	GGa_rs16184997	0.01657
	1	GGaluGA032313	0.0166
	6	GGa_rs14562031	0.01663
	6	GGa_rs16567375	0.01663
	20	GGaluGA180963	0.01663
	3	GGa_rs14346326	0.01667
	4	GGa_rs14491071	0.01667
	22	GGaluGA001333	0.0167
	11	GGa_rs15613333	0.01673
	18	GGa_rs15037062	0.01673
	22	GGa_rs16209576	0.01677
	22	GGa_rs14294642	0.0168
	1	GGaluGA054253	0.01683
	6	GGaluGA300814	0.01683
	4	GGa_rs16375875	0.01693
	23	GGaluGA347540	0.01697
	23	GGa_rs16124080	0.01697
	23	GGa_rs16124088	0.01697
	8	GGaluGA322979	0.017
	15	GGa_rs15018563	0.017
	22	GGaluGA193147	0.017
	5	GGa_rs14353199	0.01703
	15	GGaluGA107245	0.01703
	17	GGa_rs14734095	0.01703
	4	GGa_rs14490366	0.0171
	1	GGa_rs14800609	0.01713
	1	GGa_rs14820030	0.01713
	2	GGa_rs14241471	0.01713
	2	GGa_rs14241490	0.01713
	12	GGa_rs14033809	0.01713
	17	GGaluGA115457	0.01713
	1	GGa_rs14797892	0.01717
	17	GGaluGA116205	0.01717
	4	GGa_rs14457466	0.0172
	7	GGa_rs16572563	0.0172
	1	GGa_rs15468642	0.01723
	7	GGa_rs14609216	0.01723
	10	GGa_rs14952507	0.01723
	21	GGa_rs15181317	0.01727
	22	GGa_rs14298182	0.01727
	1	GGaluGA063088	0.0173
	11	GGa_rs14732689	0.0173
	1	GGa_rs10729083	0.01733
	1	GGaluGA004120	0.01737
	11	GGa_rs14027982	0.01737
	22	GGa_rs16688009	0.0174
	3	GGa_rs16308275	0.01743
	19	GGaluGA127941	0.01743
	2	GGa_rs15942462	0.01757
	1	GGa_rs15229048	0.0176
	1	GGa_rs13849513	0.0176
	3	GGa_rs14311410	0.0176
	9	GGa_rs15957657	0.0176
	2	GGa_rs14148445	0.01763
	1	GGa_rs13686739	0.0177
	1	GGa_rs13954885	0.0177
	6	GGaluGA303044	0.0177
	18	GGaluGA120083	0.0177
	20	GGa_rs15172776	0.0177
	7	GGa_rs14629610	0.01773
	20	GGaluGA175652	0.0178
	2	GGa_rs15147890	0.01787
	2	GGa_rs15147901	0.01787
	19	GGa_rs14118327	0.01787
	2	GGa_rs14254923	0.0179
	1	GGaluGA015614	0.01797
	8	GGa_rs15920212	0.01797
	22	GGaluGA001111	0.01797
	2	GGa_rs15094281	0.018
	4	GGa_rs14439104	0.018
	7	GGaluGA313443	0.018
	14	GGaluGA104109	0.01803
	2	GGa_rs16008940	0.01807
	4	GGa_rs16445300	0.01807
	11	GGa_rs14017197	0.01807
	6	GGa_rs14566250	0.0181
	17	GGa_rs15789582	0.0181
	5	GGaluGA285392	0.01813
	9	GGaluGA338356	0.01813
	4	GGa_rs14477690	0.01817
	6	GGa_rs14560689	0.01817
	18	GGaluGA121381	0.01817
	5	GGaluGA285433	0.01823
	14	GGaluGA104396	0.01823
	1	GGa_rs13997148	0.01827
	3	GGa_rs14393209	0.01827
	12	GGa_rs14046376	0.01827
	12	GGa_rs14046381	0.01827
	4	GGaluGA255107	0.01833
	17	GGaluGA116144	0.01837
	2	GGa_rs13710578	0.01843
	1	GGa_rs13959101	0.0185
	22	GGaluGA194264	0.01857
	2	GGa_rs14262333	0.0186
	6	GGaluGA301981	0.01867
	14	GGaluGA100765	0.0187
	3	GGa_rs14399988	0.01873
	20	GGa_rs14268927	0.01873
	1	GGa_rs13559263	0.01877
	7	GGa_rs16588341	0.01877
	22	GGaluGA345393	0.01877
	9	GGa_rs14664472	0.01887
	10	GGa_rs14012205	0.0189
	7	GGa_rs14624683	0.01897
	9	GGaluGA337084	0.01897
	6	GGa_rs14584121	0.019
	22	GGaluGA199575	0.019
	13	GGaluGA097819	0.01903
	21	GGa_rs15181349	0.01903
	22	GGa_rs16687636	0.0191
	1	GGa_rs13934029	0.01913
	9	GGaluGA337811	0.01913
	11	GGa_rs14022361	0.01917
	22	GGaluGA195468	0.0192
	4	GGa_rs14498691	0.01923
	6	GGaluGA305299	0.01923
	13	GGaluGA090447	0.01923
	23	GGa_rs14752340	0.01923
	1	GGa_rs13949108	0.01927
	3	GGa_rs14356945	0.01927
	17	GGa_rs15795063	0.01927
	22	GGa_rs16184020	0.01927
	1	GGaluGA057186	0.0193
	20	GGa_rs15168917	0.0193
	1	GGaluGA019329	0.01937
	22	GGaluGA201991	0.01937
	23	GGa_rs16774297	0.01937
	3	GGa_rs13733280	0.0194
	20	GGa_rs14274380	0.0194
	14	GGa_rs10730887	0.01943
	13	GGaluGA090859	0.01953
	2	GGa_rs14192765	0.01957
	3	GGa_rs14378574	0.01957
	18	GGaluGA122938	0.01957
	22	GGa_rs14296122	0.01957
	9	GGa_rs14664374	0.01963
	1	GGa_rs13927032	0.01967
	8	GGaluGA323520	0.01967
	4	GGa_rs14423324	0.01973
	4	GGaluGA248417	0.01973
	2	GGa_rs14219418	0.01977
	22	GGaluGA193220	0.01977
	10	GGa_rs14007920	0.0198
	1	GGaluGA061606	0.01983
	5	GGa_rs14521417	0.01983
	7	GGa_rs13600370	0.01983
	12	GGa_rs14980322	0.01983
	11	GGaluGA079302	0.0199
	3	GGa_rs14401050	0.01997
	5	GGa_rs14512503	0.02
	15	GGa_rs15025748	0.02
	18	GGa_rs15039264	0.02
	7	GGaluGA310679	0.02003
	11	GGaluGA075679	0.02003
	1	GGa_rs14846893	0.02007
	2	GGa_rs13796470	0.02007
	4	GGa_rs14437631	0.02007
	4	GGaluGA242084	0.0201
	14	GGa_rs14070516	0.02013
	20	GGaluGA181705	0.02013
	17	GGa_rs15027075	0.02017
	1	GGa_rs13840096	0.0202
	2	GGa_rs14145653	0.0202
	3	GGaluGA203858	0.0202
	8	GGa_rs14651271	0.0202
	2	GGaluGA132849	0.02023
	7	GGa_rs14611171	0.02027
	1	GGa_rs14124299	0.0203
	3	GGa_rs14691083	0.0203
	1	GGa_rs15319258	0.02033
	9	GGa_rs16656435	0.02037
	12	GGa_rs14038835	0.02037
	22	GGa_rs14299402	0.02037
	2	GGaluGA157023	0.0204
	3	GGa_rs15420843	0.0204
	22	GGa_rs14304555	0.02043
	1	GGaluGA009541	0.02047
	1	GGa_rs13954632	0.02047
	2	GGa_rs14141917	0.02047
	5	GGa_rs14721735	0.0205
	15	GGa_rs14088942	0.0205
	1	GGaluGA052532	0.02053
	3	GGa_rs16261780	0.0206
	21	GGaluGA184900	0.0206
	1	GGa_rs13828590	0.02063
	2	GGaluGA160727	0.02063
	3	GGaluGA208110	0.02067
	4	GGa_rs15629037	0.02067
	9	GGa_rs16671149	0.02067
	22	GGa_rs16686721	0.02067
	1	GGa_rs15287553	0.0207
	1	GGa_rs13651639	0.02073
	8	GGa_rs15916900	0.02073
	23	GGaluGA346535	0.02073
	15	GGaluGA108976	0.02077
	22	GGaluGA192645	0.02077
	2	GGa_rs15927208	0.0208
	3	GGa_rs14387807	0.0208
	3	GGa_rs14388376	0.0208
	5	GGa_rs14737759	0.0208
	10	GGa_rs14947230	0.0208
	1	GGaluGA063119	0.02083
	3	GGa_rs16216062	0.02087
	6	GGa_rs16560885	0.02087
	1	GGa_rs13976594	0.02093
	2	GGa_rs15133934	0.02093
	2	GGa_rs10722480	0.02093
	6	GGaluGA301964	0.02097
	7	GGa_rs14744155	0.02097
	7	GGa_rs16588911	0.02097
	10	GGa_rs15580231	0.02097
	11	GGaluGA075034	0.02097
	19	GGa_rs15048824	0.02097
	20	GGa_rs15169231	0.02097
	1	GGa_rs13823731	0.021
	2	GGa_rs14185864	0.02103
	2	GGa_rs16083855	0.02103
	8	GGa_rs14653727	0.02103
	2	GGa_rs14137580	0.02107
	3	GGa_rs14365402	0.02107
	5	GGa_rs15685624	0.02107
	11	GGaluGA078697	0.02107
	17	GGaluGA112652	0.02107
	23	GGa_rs15996508	0.02107
	6	GGa_rs14572057	0.0211
	5	GGa_rs14557738	0.02113
	6	GGa_rs16560007	0.02113
	1	GGa_rs15444093	0.02117
	2	GGa_rs14222762	0.02117
	5	GGa_rs16493711	0.02117
	12	GGa_rs14982850	0.02117
	22	GGa_rs16200129	0.02117
	22	GGa_rs15224168	0.02117
	11	GGaluGA080330	0.0212
	15	GGaluGA109784	0.0212
	17	GGa_rs14101453	0.0212
	22	GGa_rs14307495	0.0212
	5	GGaluGA290801	0.02127
	12	GGa_rs15664965	0.02127
	1	GGaluGA026973	0.0213
	3	GGa_rs14396707	0.0213
	9	GGaluGA341923	0.0213
	6	GGa_rs14576921	0.02133
	1	GGa_rs13858385	0.0214
	3	GGa_rs13702738	0.0214
	23	GGa_rs16126120	0.0214
	3	GGa_rs14385472	0.02143
	13	GGa_rs14064075	0.02143
	1	GGa_rs13888606	0.0215
	1	GGaluGA004492	0.02153
	3	GGaluGA237236	0.02153
	22	GGaluGA192390	0.02153
	23	GGa_rs14755646	0.02153
	23	GGaluGA354175	0.02153
	5	GGa_rs16523662	0.02157
	9	GGaluGA338337	0.02157
	10	GGaluGA065492	0.02157
	2	GGaluGA165591	0.0216
	1	GGa_rs13823873	0.02163
	12	GGa_rs15655738	0.02163
	9	GGaluGA334955	0.02173
	20	GGaluGA177992	0.02173
	1	GGa_rs10731074	0.0218
	5	GGa_rs14520051	0.0218
	2	GGa_rs13619326	0.02187
	1	GGa_rs13903887	0.0219
	5	GGa_rs14351869	0.0219
	12	GGa_rs14048038	0.0219
	2	GGa_rs14222437	0.02193
	23	GGa_rs14775580	0.02193
	1	GGa_rs14908383	0.02197
	2	GGa_rs14213008	0.02197
	2	GGa_rs14211920	0.022
	9	GGaluGA336866	0.022
	20	GGa_rs15170697	0.022
	21	GGaluGA184169	0.02203
	22	GGaluGA191390	0.02203
	22	GGaluGA197106	0.02203
	14	GGaluGA101874	0.02207
	22	GGa_rs16200313	0.02207
	1	GGa_rs15347580	0.0221
	3	GGaluGA224682	0.0221
	7	GGaluGA316586	0.0221
	3	GGa_rs10721873	0.02213
	4	GGa_rs15593935	0.02213
	12	GGaluGA087106	0.02213
	15	GGaluGA108460	0.02213
	20	GGa_rs16166996	0.02213
	22	GGa_rs14295319	0.02213
	22	GGaluGA192918	0.02213
	1	GGa_rs15534641	0.02217
	2	GGaluGA142157	0.02217
	4	GGa_rs14495906	0.02217
	9	GGaluGA334205	0.02217
	2	GGa_rs14257860	0.0222
	6	GGa_rs13567350	0.0222
	8	GGa_rs15920948	0.02223
	8	GGa_rs15920963	0.02223
	2	GGa_rs14177402	0.02227
	3	GGa_rs14392491	0.02227
	6	GGa_rs14559676	0.0223
	15	GGa_rs10723450	0.0223
	22	GGa_rs13640279	0.0223
	4	GGa_rs14476628	0.02233
	17	GGa_rs15030903	0.02233
	1	GGaluGA015305	0.0224
	10	GGaluGA065218	0.0224
	7	GGa_rs14604074	0.02247
	1	GGaluGA010938	0.0225
	1	GGa_rs13557725	0.0225
	1	GGa_rs15349762	0.02253
	1	GGa_rs13932169	0.02253
	1	GGa_rs13854399	0.0226
	1	GGa_rs13653851	0.0226
	1	GGa_rs15481942	0.0226
	2	GGaluGA152845	0.0226
	2	GGa_rs14204050	0.0226
	2	GGa_rs14204062	0.0226
	2	GGa_rs14204073	0.0226
	2	GGa_rs14204109	0.0226
	2	GGa_rs14204188	0.0226
	2	GGa_rs14204214	0.0226
	2	GGa_rs14204245	0.0226
	2	GGa_rs14204369	0.0226
	2	GGaluGA153573	0.0226
	2	GGa_rs16037194	0.0226
	2	GGa_rs16062751	0.0226
	2	GGa_rs14225996	0.0226
	2	GGa_rs16099209	0.0226
	3	GGa_rs16281954	0.0226
	3	GGa_rs14396291	0.0226
	3	GGa_rs14412282	0.0226
	4	GGa_rs16359030	0.0226
	4	GGa_rs15513958	0.0226
	4	GGa_rs14438844	0.0226
	4	GGa_rs14470843	0.0226
	4	GGa_rs16419833	0.0226
	4	GGa_rs14492799	0.0226
	5	GGa_rs14353181	0.0226
	5	GGa_rs14353165	0.0226
	9	GGa_rs16653441	0.0226
	9	GGaluGA342143	0.0226
	10	GGaluGA067170	0.0226
	10	GGa_rs14002441	0.0226
	15	GGa_rs14095923	0.0226
	20	GGa_rs14269069	0.0226
	20	GGa_rs16159919	0.0226
	20	GGa_rs16176255	0.0226
	20	GGa_rs16176268	0.0226
	20	GGa_rs16176316	0.0226
	20	GGa_rs16176323	0.0226
	20	GGa_rs13795178	0.0226
	22	GGa_rs14304334	0.0226
	23	GGa_rs14755437	0.0226
	23	GGa_rs14955891	0.0226
	23	GGa_rs14782500	0.0226
	19	GGa_rs14117689	0.02263
	4	GGa_rs13665270	0.0227
	15	GGa_rs15025622	0.0227
	23	GGa_rs15712528	0.0227
	1	GGa_rs15444481	0.02273
	6	GGa_rs14590090	0.02273
	3	GGa_rs16255363	0.02277
	3	GGa_rs14405803	0.02277
	4	GGa_rs15493969	0.02277
	5	GGa_rs14535809	0.02277
	12	GGa_rs14978899	0.02277
	17	GGaluGA114965	0.0228
	2	GGa_rs14239769	0.02283
	1	GGa_rs13874262	0.02287
	2	GGa_rs14215428	0.02287
	2	GGaluGA157103	0.02287
	3	GGa_rs10728611	0.02287
	7	GGa_rs15875047	0.02287
	22	GGa_rs15995676	0.02287
	2	GGa_rs16068531	0.02297
	3	GGa_rs14401805	0.02297
	14	GGa_rs14079957	0.02297
	2	GGaluGA162168	0.023
	4	GGa_rs14445503	0.023
	22	GGa_rs14294533	0.023
	3	GGa_rs15275213	0.02307
	3	GGa_rs16264863	0.02313
	7	GGa_rs16611778	0.02317
	4	GGa_rs14454952	0.02323
	4	GGa_rs13521235	0.02327
	4	GGa_rs14438179	0.0233
	8	GGa_rs14634565	0.0233
	20	GGa_rs16160677	0.02333
	7	GGa_rs16610773	0.02337
	4	GGaluGA250674	0.0234
	22	GGa_rs14690486	0.02343
	1	GGaluGA020089	0.02347
	2	GGaluGA138108	0.02347
	2	GGa_rs14158169	0.02347
	23	GGa_rs16760550	0.0235
	1	GGa_rs13799063	0.02353
	6	GGa_rs14574129	0.02353
	2	GGaluGA141790	0.0236
	7	GGa_rs13599014	0.0236
	10	GGaluGA069921	0.0236
	21	GGaluGA184599	0.0236
	22	GGa_rs14304120	0.0236
	2	GGa_rs15990155	0.0237
	2	GGa_rs15990227	0.0237
	2	GGa_rs14240817	0.0237
	2	GGa_rs14259827	0.0237
	7	GGa_rs15872408	0.0237
	20	GGa_rs14275718	0.0237
	23	GGa_rs14760112	0.0237
	23	GGa_rs14775506	0.0237
	1	GGa_rs15253621	0.02373
	1	GGaluGA060718	0.02377
	2	GGaluGA141602	0.02377
	2	GGa_rs14707245	0.02377
	6	GGa_rs15758345	0.02377
	22	GGa_rs14299902	0.02377
	4	GGa_rs14466095	0.02383
	6	GGa_rs29005179	0.02383
	3	GGa_rs14376235	0.0239
	3	GGa_rs14308481	0.02393
	15	GGa_rs14093841	0.02393
	2	GGa_rs14242409	0.02397
	2	GGa_rs14145231	0.024
	4	GGa_rs10728305	0.024
	8	GGaluGA329731	0.024
	4	GGa_rs14447550	0.0241
	6	GGaluGA306342	0.0241
	8	GGa_rs16641668	0.0241
	22	GGa_rs15210605	0.0241
	7	GGa_rs14603599	0.02417
	5	GGa_rs14557058	0.0242
	18	GGa_rs14416585	0.0242
	22	GGaluGA201495	0.0242
	5	GGaluGA277462	0.02423
	15	GGa_rs15025228	0.02423
	3	GGaluGA226843	0.02433
	5	GGaluGA285733	0.02433
	3	GGaluGA226848	0.02437
	1	GGaluGA010403	0.0244
	1	GGa_rs13972116	0.0244
	9	GGa_rs14677255	0.0244
	1	GGa_rs13904009	0.02443
	4	GGa_rs14479052	0.02443
	6	GGa_rs16537090	0.02443
	13	GGaluGA090706	0.02447
	3	GGa_rs15408064	0.0245
	6	GGa_rs14564623	0.0246
	1	GGaluGA020663	0.02463
	3	GGa_rs14404942	0.02463
	4	GGaluGA255851	0.02463
	17	GGaluGA117538	0.02463
	2	GGaluGA168157	0.02467
	3	GGa_rs14364656	0.0247
	3	GGa_rs15383637	0.0247
	3	GGa_rs16344796	0.0247
	3	GGa_rs14414410	0.0247
	5	GGa_rs16487162	0.0247
	5	GGaluGA283441	0.0247
	1	GGaluGA031714	0.02473
	6	GGa_rs16541812	0.02473
	6	GGaluGA298100	0.02473
	20	GGaluGA175171	0.02473
	3	GGa_rs14357626	0.0248
	9	GGa_rs14675245	0.0248
	4	GGa_rs14692696	0.02487
	5	GGa_rs14512738	0.02487
	2	GGa_rs15947548	0.0249
	21	GGaluGA183269	0.0249
	8	GGa_rs16645769	0.02493
	3	GGaluGA225205	0.02497
	4	GGa_rs14492957	0.02497
	1	GGaluGA010773	0.02513
	4	GGa_rs15616529	0.02513
	6	GGa_rs16529541	0.02513
	14	GGa_rs15730910	0.02517
	2	GGaluGA169449	0.0252
	4	GGaluGA266309	0.0252
	13	GGa_rs13728024	0.0252
	22	GGaluGA192322	0.0252
	4	GGa_rs14492000	0.02523
	4	GGa_rs14421524	0.0253
	14	GGa_rs14074272	0.0253
	8	GGa_rs13786144	0.02533
	8	GGa_rs14640786	0.02533
	8	GGa_rs15909404	0.02533
	22	GGa_rs15995788	0.02533
	23	GGa_rs13800656	0.02533
	7	GGaluGA310943	0.02537
	22	GGa_rs16188691	0.02537
	1	GGa_rs10730062	0.0254
	17	GGaluGA115881	0.0254
	1	GGaluGA003669	0.02543
	3	GGa_rs13696450	0.02543
	1	GGa_rs13890356	0.02547
	6	GGa_rs16560119	0.0255
	12	GGaluGA088672	0.02553
	1	GGaluGA024943	0.02557
	5	GGa_rs16513826	0.02557
	9	GGa_rs13767446	0.02557
	18	GGa_rs14109105	0.02557
	4	GGaluGA254328	0.0256
	4	GGaluGA270834	0.0256
	17	GGa_rs13744879	0.0256
	1	GGa_rs15479194	0.02563
	10	GGaluGA073330	0.02563
	19	GGa_rs14122598	0.02563
	1	GGa_rs15531929	0.02567
	14	GGa_rs14727400	0.02567
	17	GGaluGA115653	0.02567
	1	GGaluGA011495	0.0257
	1	GGa_rs13962221	0.02577
	14	GGa_rs15719971	0.02577
	22	GGa_rs15213092	0.0258
	1	GGa_rs13827135	0.02583
	5	GGaluGA283462	0.02583
	20	GGa_rs16159644	0.02597
	1	GGa_rs13907623	0.026
	2	GGa_rs14245393	0.026
	4	GGa_rs16402385	0.026
	20	GGa_rs14273452	0.026
	22	GGa_rs14302275	0.026
	6	GGa_rs15821071	0.02603
	3	GGa_rs16232607	0.02607
	4	GGa_rs16416191	0.0261
	9	GGa_rs14660486	0.02617
	1	GGa_rs13854879	0.0262
	1	GGaluGA060835	0.02623
	7	GGa_rs16577711	0.02623
	10	GGa_rs14010473	0.02623
	1	GGa_rs15188946	0.0263
	1	GGaluGA006002	0.0263
	1	GGa_rs15193763	0.0263
	1	GGa_rs14845125	0.0263
	1	GGa_rs14911156	0.0263
	1	GGa_rs13965956	0.0263
	2	GGa_rs14265643	0.0263
	3	GGaluGA211836	0.0263
	4	GGaluGA262239	0.0263
	6	GGaluGA294602	0.0263
	6	GGaluGA304143	0.0263
	8	GGa_rs14633860	0.0263
	8	GGa_rs15910916	0.0263
	22	GGa_rs14286399	0.0263
	1	GGa_rs13872909	0.02633
	22	GGa_rs15224749	0.02637
	1	GGaluGA054000	0.0264
	6	GGa_rs14587547	0.0264
	13	GGaluGA098439	0.0264
	23	GGa_rs14776940	0.02647
	3	GGa_rs16281838	0.02653
	19	GGaluGA125469	0.02653
	7	GGaluGA314289	0.0266
	5	GGa_rs15654460	0.02663
	21	GGaluGA183956	0.02667
	22	GGa_rs14690326	0.0267
	2	GGaluGA131810	0.02673
	3	GGa_rs14397762	0.02673
	12	GGaluGA083958	0.02673
	2	GGaluGA156129	0.02677
	6	GGa_rs14577466	0.02677
	8	GGa_rs13679258	0.0268
	4	GGa_rs13516461	0.02687
	13	GGa_rs15694141	0.02687
	22	GGa_rs14305681	0.02687
	1	GGa_rs15283383	0.0269
	4	GGa_rs16441911	0.0269
	22	GGaluGA200940	0.0269
	22	GGa_rs16195920	0.0269
	22	GGa_rs16192939	0.027
	4	GGaluGA261424	0.02707
	7	GGaluGA320730	0.02707
	11	GGa_rs15625967	0.02707
	18	GGaluGA122795	0.02707
	22	GGa_rs13725304	0.02707
	22	GGaluGA189305	0.02707
	1	GGa_rs13888341	0.0271
	3	GGa_rs14357607	0.02717
	3	GGa_rs14381887	0.02723
	4	GGa_rs15625921	0.02723
	22	GGaluGA193789	0.02723
	22	GGa_rs15998686	0.02727
	23	GGa_rs14785179	0.02727
	1	GGa_rs15505700	0.0273
	3	GGa_rs14364542	0.0273
	4	GGa_rs14495257	0.02737
	8	GGaluGA329503	0.0274
	19	GGa_rs15050845	0.0274
	22	GGa_rs14295517	0.0274
	4	GGa_rs14500638	0.02743
	6	GGa_rs16557708	0.02743
	7	GGaluGA309603	0.02743
	2	GGaluGA170996	0.02747
	1	GGa_rs14852025	0.0275
	1	GGa_rs13938475	0.0275
	2	GGaluGA163121	0.0275
	15	GGaluGA110592	0.0275
	2	GGa_rs14209913	0.02753
	12	GGa_rs14035766	0.02753
	3	GGa_rs14415228	0.02757
	4	GGa_rs13522144	0.02757
	6	GGa_rs14588454	0.02757
	14	GGaluGA100986	0.02757
	2	GGa_rs14255476	0.0276
	1	GGa_rs15327761	0.02763
	3	GGa_rs16215907	0.02763
	5	GGa_rs14516847	0.02763
	8	GGaluGA331624	0.02763
	22	GGaluGA001318	0.02763
	2	GGa_rs15085520	0.0277
	4	GGaluGA244454	0.0277
	13	GGa_rs15682717	0.0277
	22	GGaluGA199113	0.0277
	1	GGa_rs13864576	0.02773
	5	GGa_rs16691609	0.02773
	2	GGa_rs14145968	0.02783
	21	GGa_rs15184112	0.02783
	1	GGa_rs15196034	0.02787
	1	GGa_rs15238826	0.02787
	1	GGa_rs13939265	0.02787
	4	GGa_rs13665002	0.02787
	2	GGa_rs10724035	0.0279
	14	GGa_rs13660845	0.02793
	7	GGaluGA310516	0.02797
	15	GGa_rs14086837	0.028
	15	GGa_rs14086868	0.028
	23	GGa_rs15168799	0.02803
	1	GGa_rs14790888	0.02807
	1	GGa_rs13933527	0.02807
	1	GGa_rs10729557	0.02813
	3	GGa_rs14368894	0.02813
	4	GGaluGA266739	0.02813
	12	GGa_rs14049083	0.02813
	22	GGaluGA001620	0.02813
	21	GGa_rs16180146	0.02817
	23	GGa_rs16121124	0.02817
	3	GGa_rs14360726	0.02823
	3	GGa_rs14388963	0.02823
	7	GGa_rs14614835	0.02823
	22	GGa_rs16186268	0.02823
	22	GGa_rs16022605	0.02823
	10	GGa_rs14007418	0.02827
	23	GGa_rs14016072	0.0283
	1	GGa_rs15306366	0.02837
	5	GGa_rs14536296	0.02837
	2	GGa_rs16069870	0.0284
	10	GGaluGA069704	0.02843
	6	GGaluGA294302	0.02847
	5	GGaluGA289563	0.0285
	21	GGaluGA183058	0.0285
	23	GGa_rs14787078	0.0285
	1	GGa_rs10728139	0.02853
	2	GGa_rs14145003	0.02853
	9	GGaluGA338938	0.02853
	1	GGa_rs13965962	0.02857
	1	GGaluGA052938	0.02857
	10	GGaluGA066306	0.02857
	3	GGaluGA225145	0.0286
	20	GGa_rs16166047	0.0286
	8	GGaluGA331171	0.02863
	1	GGa_rs15232086	0.02867
	3	GGa_rs14368773	0.02867
	2	GGaluGA136890	0.02877
	23	GGa_rs16777441	0.02877
	12	GGa_rs13620802	0.0288
	3	GGaluGA204071	0.02887
	13	GGa_rs3137979	0.02887
	3	GGa_rs14386547	0.0289
	4	GGa_rs15552262	0.0289
	22	GGa_rs14301155	0.0289
	1	GGa_rs14859923	0.029
	23	GGa_rs14787091	0.029
	13	GGa_rs14999818	0.02907
	13	GGaluGA097543	0.02907
	1	GGa_rs15455550	0.0291
	2	GGa_rs14181037	0.0291
	2	GGa_rs15099062	0.0291
	23	GGa_rs14753292	0.0291
	1	GGa_rs13932547	0.02913
	2	GGa_rs14185235	0.02913
	4	GGa_rs13524600	0.02917
	8	GGaluGA332126	0.02917
	1	GGaluGA058347	0.0292
	14	GGa_rs13532415	0.0292
	14	GGa_rs14697360	0.0292
	6	GGa_rs14570156	0.02923
	6	GGaluGA301100	0.02923
	10	GGa_rs14010208	0.02923
	10	GGa_rs14013809	0.02923
	20	GGaluGA178164	0.02923
	3	GGaluGA233748	0.02927
	4	GGa_rs15484380	0.02927
	1	GGa_rs13847756	0.0293
	1	GGaluGA063537	0.0293
	6	GGa_rs14590664	0.02937
	22	GGaluGA192025	0.02937
	22	GGaluGA201730	0.0294
	22	GGaluGA193874	0.02943
	18	GGaluGA118930	0.02947
	1	GGaluGA003591	0.02953
	2	GGa_rs14176661	0.02957
	7	GGa_rs16601550	0.02957
	10	GGaluGA069813	0.02957
	2	GGa_rs13670867	0.02963
	8	GGaluGA323288	0.02963
	10	GGaluGA068972	0.02963
	1	GGa_rs10726949	0.02967
	12	GGa_rs14046746	0.02967
	5	GGaluGA284749	0.0297
	12	GGaluGA081431	0.0297
	14	GGa_rs15727068	0.0297
	20	GGa_rs16170689	0.0297
	23	GGa_rs14757884	0.0297
	23	GGa_rs16076780	0.0297
	5	GGa_rs14550678	0.02973
	22	GGa_rs14293166	0.02977
	12	GGa_rs14035944	0.02983
	1	GGa_rs15229524	0.02987
	1	GGa_rs13854788	0.02987
	4	GGa_rs15611218	0.0299
	23	GGa_rs14776292	0.02993
	1	GGa_rs13954211	0.02997
	4	GGa_rs14492442	0.02997
	1	GGaluGA031283	0.03
	6	GGaluGA306077	0.03003
	5	GGa_rs13756094	0.03007
	6	GGa_rs14572877	0.0301
	1	GGaluGA005036	0.03017
	2	GGa_rs14158015	0.03017
	12	GGaluGA088375	0.03017
	1	GGaluGA006857	0.0302
	12	GGa_rs13609795	0.0302
	10	GGaluGA067371	0.03023
	11	GGa_rs15605678	0.03023
	6	GGaluGA302146	0.03027
	1	GGaluGA041870	0.0303
	7	GGaluGA319416	0.0303
	2	GGa_rs14198564	0.03037
	3	GGa_rs14415396	0.0304
	1	GGa_rs15236831	0.03043
	7	GGa_rs15884523	0.03043
	22	GGaluGA186939	0.03043
	23	GGa_rs14066883	0.03043
	3	GGaluGA220901	0.03047
	4	GGa_rs14491838	0.03047
	15	GGa_rs14091385	0.03053
	7	GGa_rs14629484	0.03057
	14	GGaluGA104170	0.03057
	1	GGaluGA056186	0.03063
	12	GGaluGA087981	0.03063
	7	GGa_rs16590204	0.0307
	7	GGa_rs16595222	0.03073
	17	GGa_rs15027088	0.03077
	20	GGa_rs16163648	0.03077
	22	GGa_rs16688667	0.0308
	2	GGaluGA158873	0.03083
	22	GGa_rs15246730	0.03087
	1	GGaluGA055696	0.0309
	2	GGaluGA133349	0.0309
	5	GGa_rs16495207	0.0309
	1	GGa_rs13828473	0.031
	2	GGa_rs14214495	0.031
	5	GGaluGA272139	0.031
	1	GGaluGA052317	0.03103
	4	GGa_rs14450681	0.03107
	12	GGa_rs14040767	0.03107
	8	GGa_rs16638942	0.0311
	2	GGa_rs14165474	0.03113
	13	GGa_rs13505793	0.03113
	1	GGaluGA030792	0.03117
	1	GGa_rs15492488	0.03117
	2	GGaluGA143654	0.0312
	7	GGa_rs14597772	0.0312
	19	GGa_rs15854480	0.0312
	2	GGa_rs15079083	0.03127
	1	GGa_rs15414543	0.0313
	21	GGaluGA184204	0.0313
	4	GGa_rs13774440	0.03133
	22	GGa_rs16186203	0.03133
	22	GGaluGA188514	0.03133
	23	GGa_rs14749197	0.03133
	1	GGa_rs13852800	0.03137
	20	GGa_rs15172575	0.03137
	5	GGa_rs16504632	0.0314
	8	GGaluGA327292	0.0314
	6	GGa_rs14590348	0.03147
	3	GGaluGA228695	0.0315
	3	GGa_rs14342115	0.03153
	3	GGa_rs13527414	0.03153
	6	GGa_rs14581039	0.03153
	7	GGa_rs16597945	0.03153
	22	GGa_rs16212535	0.03153
	10	GGa_rs15575623	0.0316
	4	GGa_rs16440139	0.03163
	2	GGa_rs14152276	0.03167
	6	GGa_rs15810016	0.0317
	4	GGa_rs13664610	0.03173
	4	GGa_rs14443062	0.03177
	9	GGa_rs14670908	0.0318
	2	GGaluGA136963	0.03183
	13	GGa_rs13728123	0.0319
	2	GGa_rs14207287	0.03197
	4	GGa_rs14487532	0.032
	9	GGa_rs14684009	0.032
	7	GGaluGA311422	0.03203
	11	GGa_rs15622371	0.03203
	13	GGaluGA097447	0.03203
	2	GGa_rs14175472	0.0321
	1	GGa_rs15186020	0.03213
	19	GGa_rs15851552	0.03213
	3	GGa_rs15332830	0.03217
	2	GGa_rs14239374	0.03223
	12	GGa_rs14972764	0.03223
	3	GGa_rs16335773	0.03227
	2	GGa_rs14139674	0.0323
	2	GGaluGA162531	0.03233
	4	GGa_rs16406943	0.03237
	4	GGa_rs14489721	0.0324
	22	GGaluGA193073	0.0324
	1	GGaluGA027908	0.03257
	3	GGa_rs14309765	0.03257
	12	GGa_rs14042499	0.03257
	2	GGa_rs14148883	0.0326
	2	GGa_rs15078761	0.03263
	2	GGa_rs14237577	0.03267
	5	GGa_rs14550666	0.0327
	2	GGa_rs14157014	0.03273
	15	GGaluGA110723	0.03273
	22	GGa_rs14294502	0.03273
	3	GGa_rs13695559	0.03277
	22	GGaluGA190543	0.03277
	22	GGa_rs14298637	0.03277
	2	GGa_rs16054060	0.0328
	3	GGa_rs14357366	0.0328
	7	GGa_rs14611891	0.0328
	11	GGaluGA075101	0.0328
	1	GGaluGA011669	0.03297
	20	GGaluGA174679	0.03297
	20	GGa_rs14271336	0.03297
	22	GGaluGA200740	0.03297
	1	GGa_rs15364361	0.033
	9	GGa_rs15946135	0.033
	21	GGaluGA183748	0.03303
	23	GGa_rs14772982	0.03307
	1	GGaluGA032778	0.0331
	2	GGa_rs14202378	0.03313
	7	GGa_rs14615008	0.03313
	1	GGaluGA035215	0.03317
	5	GGa_rs16480113	0.03317
	5	GGa_rs14525076	0.03317
	2	GGa_rs15116143	0.0332
	3	GGaluGA214825	0.0332
	14	GGa_rs15733916	0.0332
	1	GGa_rs13828303	0.03327
	18	GGa_rs15809816	0.0333
	4	GGaluGA253310	0.0334
	1	GGaluGA003835	0.03343
	5	GGa_rs14549240	0.03343
	10	GGa_rs14003248	0.03343
	1	GGa_rs13974073	0.03347
	3	GGa_rs14083962	0.0335
	4	GGa_rs14445271	0.0335
	12	GGa_rs14046411	0.0335
	2	GGaluGA165567	0.03353
	23	GGa_rs16771430	0.03353
	22	GGaluGA001670	0.03357
	4	GGa_rs14471547	0.0336
	9	GGa_rs14668999	0.03363
	15	GGaluGA111403	0.0337
	1	GGa_rs13906079	0.03373
	4	GGaluGA270091	0.03373
	21	GGa_rs16682661	0.03373
	14	GGa_rs15004821	0.03377
	4	GGa_rs14442041	0.0338
	9	GGa_rs13607139	0.03383
	3	GGa_rs14365399	0.03387
	19	GGa_rs14120649	0.03393
	22	GGa_rs16187437	0.03397
	11	GGa_rs15602042	0.034
	12	GGa_rs14033723	0.034
	2	GGa_rs14244640	0.03407
	3	GGa_rs16217849	0.03407
	14	GGaluGA102835	0.03407
	1	GGa_rs13855295	0.0341
	1	GGa_rs13849470	0.03413
	6	GGaluGA302872	0.03413
	7	GGa_rs14618811	0.03413
	9	GGaluGA344113	0.03413
	22	GGaluGA197569	0.03417
	6	GGa_rs10724360	0.0342
	15	GGaluGA106526	0.0342
	3	GGa_rs15753856	0.03423
	5	GGa_rs13592924	0.03423
	1	GGa_rs13947262	0.03427
	2	GGa_rs14147459	0.03427
	10	GGa_rs14945745	0.03427
	19	GGa_rs15045784	0.03427
	1	GGa_rs13557384	0.0343
	3	GGaluGA212233	0.0343
	4	GGa_rs16356178	0.0343
	20	GGa_rs16158733	0.0343
	23	GGa_rs13817378	0.0343
	1	GGa_rs13886317	0.03433
	3	GGaluGA226023	0.03433
	4	GGaluGA250521	0.03433
	14	GGa_rs15730688	0.03433
	1	GGa_rs15236933	0.0344
	3	GGa_rs16321453	0.0344
	12	GGaluGA083166	0.0344
	2	GGa_rs15095661	0.03447
	2	GGa_rs14126359	0.0345
	2	GGaluGA159124	0.0345
	3	GGa_rs14374705	0.0345
	12	GGa_rs15629000	0.0345
	18	GGa_rs15035487	0.0345
	2	GGaluGA165964	0.03457
	4	GGa_rs14483266	0.03457
	9	GGaluGA337822	0.03457
	2	GGa_rs14197499	0.0346
	23	GGa_rs14749396	0.0346
	14	GGa_rs13815452	0.03463
	20	GGa_rs14272379	0.03463
	22	GGaluGA000765	0.03463
	1	GGa_rs13970015	0.03473
	6	GGaluGA294266	0.03473
	5	GGa_rs16457881	0.03477
	3	GGa_rs13695116	0.0348
	2	GGa_rs14261264	0.03483
	4	GGa_rs14441723	0.03483
	4	GGa_rs14425171	0.03487
	1	GGa_rs13840942	0.03497
	4	GGaluGA262579	0.035
	19	GGaluGA124550	0.03503
	20	GGa_rs14275939	0.03503
	20	GGa_rs14280872	0.03503
	11	GGaluGA074015	0.03507
	2	GGa_rs14174286	0.0351
	6	GGaluGA295219	0.0351
	22	GGa_rs10728652	0.03517
	1	GGa_rs13968300	0.0352
	4	GGa_rs14472426	0.0352
	8	GGa_rs10724743	0.0352
	1	GGaluGA062547	0.03523
	8	GGa_rs15917837	0.03523
	9	GGa_rs14680442	0.03527
	3	GGa_rs14309622	0.0353
	9	GGaluGA343290	0.0353
	23	GGa_rs16768653	0.0353
	1	GGa_rs14929938	0.03533
	3	GGaluGA221778	0.03533
	3	GGa_rs16734760	0.03537
	3	GGaluGA225580	0.0354
	3	GGa_rs13702394	0.03543
	23	GGa_rs14787101	0.03547
	13	GGa_rs14998801	0.0355
	14	GGaluGA104978	0.0355
	20	GGaluGA176496	0.0355
	4	GGa_rs16425301	0.03553
	4	GGa_rs14492112	0.03553
	8	GGa_rs13680929	0.03553
	2	GGaluGA138062	0.03557
	2	GGa_rs15936282	0.03557
	9	GGa_rs16658842	0.03557
	9	GGaluGA335363	0.03563
	23	GGa_rs16758365	0.03563
	23	GGa_rs14774834	0.03563
	23	GGa_rs13802633	0.03563
	10	GGa_rs14004050	0.03567
	4	GGa_rs13517411	0.0357
	8	GGa_rs15894942	0.0357
	3	GGaluGA240041	0.03573
	1	GGa_rs15520387	0.03577
	1	GGaluGA063056	0.03577
	2	GGa_rs14157814	0.03577
	3	GGaluGA216103	0.03577
	6	GGa_rs16527702	0.03577
	11	GGa_rs14019329	0.03577
	12	GGa_rs15652915	0.03577
	22	GGaluGA001767	0.03587
	22	GGaluGA001300	0.03587
	20	GGa_rs13631906	0.0359
	1	GGa_rs13849721	0.03603
	4	GGa_rs15569338	0.03603
	11	GGa_rs13613851	0.03603
	1	GGa_rs15518709	0.03607
	2	GGa_rs14209843	0.03607
	11	GGa_rs14019487	0.03607
	22	GGaluGA200018	0.03607
	3	GGa_rs14317252	0.0361
	6	GGa_rs14572754	0.0361
	5	GGaluGA284878	0.03613
	14	GGa_rs16734031	0.03613
	22	GGaluGA194953	0.03613
	1	GGa_rs14799385	0.03617
	23	GGa_rs15596984	0.03617
	3	GGa_rs15362886	0.0362
	3	GGa_rs14330112	0.03623
	4	GGa_rs16413300	0.03623
	22	GGaluGA000825	0.03627
	2	GGa_rs14240368	0.0363
	9	GGaluGA337014	0.0363
	23	GGa_rs15712236	0.0363
	10	GGaluGA069598	0.03633
	11	GGaluGA079398	0.03637
	5	GGa_rs14533299	0.0364
	22	GGa_rs14304231	0.0364
	23	GGa_rs16102265	0.0364
	1	GGa_rs13955894	0.03643
	3	GGaluGA214307	0.03643
	2	GGaluGA133951	0.03647
	3	GGaluGA236056	0.03647
	12	GGaluGA083757	0.03647
	2	GGaluGA148222	0.0365
	15	GGa_rs15787209	0.0365
	2	GGaluGA130278	0.03653
	10	GGa_rs14001087	0.03653
	11	GGa_rs14965162	0.03653
	1	GGaluGA048556	0.03657
	6	GGa_rs14590417	0.0366
	4	GGa_rs16436561	0.03663
	21	GGaluGA182834	0.03663
	4	GGa_rs14427654	0.0367
	4	GGa_rs14437530	0.0367
	2	GGa_rs14129215	0.03673
	3	GGa_rs14391884	0.03673
	22	GGa_rs14295304	0.03673
	1	GGa_rs13650532	0.03677
	4	GGa_rs16391845	0.03677
	1	GGa_rs13831765	0.0368
	3	GGa_rs14368784	0.03687
	4	GGa_rs15596562	0.03687
	8	GGa_rs14649347	0.03687
	13	GGaluGA097833	0.03687
	1	GGa_rs13969140	0.0369
	2	GGa_rs14163899	0.0369
	1	GGaluGA055247	0.03697
	10	GGaluGA066621	0.037
	22	GGa_rs15245743	0.037
	3	GGa_rs14398320	0.03703
	22	GGa_rs16205693	0.03703
	5	GGa_rs14524938	0.03707
	3	GGaluGA236467	0.0371
	19	GGa_rs14118583	0.0371
	20	GGa_rs13633961	0.0371
	4	GGa_rs15633060	0.03713
	2	GGa_rs14184468	0.0372
	3	GGa_rs14395104	0.0372
	5	GGa_rs16494320	0.0372
	13	GGaluGA094581	0.0372
	22	GGa_rs14287606	0.0372
	3	GGa_rs15257222	0.03723
	17	GGaluGA114090	0.03723
	22	GGaluGA202939	0.03723
	1	GGa_rs15326422	0.03727
	22	GGaluGA186464	0.0373
	6	GGa_rs15779020	0.03737
	13	GGa_rs14717644	0.03737
	5	GGaluGA276197	0.0374
	1	GGaluGA036208	0.03743
	19	GGa_rs10724903	0.03747
	20	GGaluGA175810	0.03747
	1	GGaluGA008624	0.0375
	3	GGa_rs13694626	0.0375
	4	GGa_rs13665477	0.0375
	22	GGa_rs15187971	0.0375
	1	GGa_rs13900514	0.03753
	2	GGaluGA132793	0.03753
	7	GGa_rs14606603	0.03753
	9	GGaluGA344567	0.03757
	20	GGa_rs15169700	0.03757
	1	GGa_rs13551808	0.03763
	2	GGaluGA153212	0.03763
	17	GGa_rs15028744	0.03767
	23	GGa_rs14773802	0.03767
	2	GGaluGA136562	0.0377
	1	GGaluGA013075	0.03773
	5	GGa_rs13586339	0.03773
	22	GGaluGA000528	0.03773
	1	GGa_rs13945213	0.03777
	22	GGa_rs15211633	0.03777
	1	GGa_rs13833880	0.0378
	2	GGa_rs14239458	0.0378
	1	GGa_rs13882359	0.03787
	21	GGaluGA185462	0.0379
	3	GGaluGA231542	0.038
	4	GGa_rs14475805	0.038
	17	GGa_rs15027642	0.038
	1	GGa_rs13989643	0.03803
	2	GGa_rs14249834	0.03803
	4	GGaluGA255337	0.03803
	22	GGa_rs13606837	0.03803
	1	GGa_rs15527618	0.03807
	4	GGa_rs14475717	0.0381
	1	GGa_rs15470511	0.03813
	4	GGaluGA256920	0.03813
	22	GGa_rs14295998	0.03817
	3	GGa_rs14396175	0.0382
	4	GGa_rs15542291	0.03827
	2	GGa_rs14251154	0.0383
	1	GGa_rs13850540	0.03837
	2	GGa_rs13797917	0.0384
	6	GGaluGA304823	0.0384
	8	GGa_rs14651639	0.0384
	1	GGa_rs13838975	0.03843
	6	GGa_rs16725049	0.03843
	10	GGa_rs14946863	0.03843
	4	GGa_rs14474030	0.03847
	1	GGaluGA054496	0.0385
	2	GGaluGA137524	0.0385
	13	GGaluGA093897	0.0385
	1	GGa_rs13838282	0.03853
	3	GGa_rs16333217	0.03857
	12	GGa_rs13609809	0.0386
	22	GGaluGA344860	0.0386
	1	GGa_rs13863511	0.03863
	2	GGa_rs15092643	0.03863
	8	GGa_rs16634351	0.0387
	13	GGaluGA097527	0.03877
	6	GGa_rs16529715	0.0388
	7	GGa_rs13780421	0.0388
	2	GGa_rs14203449	0.03883
[truncated: 804 more rows]

## Sheet: SNPs on Chromosome 5
	Table S3. SNPs distributed in GGA5 associated with EN300 in two-tail GWAS
Chromosome	SNP	Ppermu_value
5	GGaluGA271632	0.0002
5	GGa_rs14513950	0.0003333
5	GGaluGA273179	0.001433
5	GGa_rs14538305	0.001767
5	GGaluGA285957	0.001967
5	GGa_rs14526092	0.002667
5	GGa_rs14509617	0.002833
5	GGaluGA281190	0.003067
5	GGaluGA282818	0.003233
5	GGa_rs14535847	0.0033
5	GGa_rs14509942	0.005166
5	GGaluGA271786	0.005266
5	GGa_rs13584568	0.006066
5	GGa_rs14520262	0.006566
5	GGa_rs16267096	0.008166
5	GGa_rs15678950	0.008166
5	GGa_rs14526289	0.008166
5	GGa_rs15344450	0.008933
5	GGa_rs13756660	0.0094
5	GGa_rs13755428	0.009533
5	GGaluGA274837	0.0102
5	GGa_rs14550719	0.01073
5	GGaluGA290533	0.0112
5	GGa_rs14535900	0.01177
5	GGaluGA274501	0.01237
5	GGaluGA278016	0.01263
5	GGa_rs15663317	0.01267
5	GGa_rs15746864	0.0129
5	GGa_rs14538655	0.01327
5	GGa_rs14528062	0.0133
5	GGaluGA274529	0.01343
5	GGa_rs16456359	0.0135
5	GGa_rs14537813	0.01377
5	GGa_rs14512380	0.01423
5	GGa_rs16471813	0.0144
5	GGa_rs14526060	0.01523
5	GGaluGA276774	0.0159
5	GGa_rs14527834	0.0159
5	GGa_rs14353199	0.01703
5	GGaluGA285392	0.01813
5	GGaluGA285433	0.01823
5	GGa_rs14521417	0.01983
5	GGa_rs14512503	0.02
5	GGa_rs14721735	0.0205
5	GGa_rs14737759	0.0208
5	GGa_rs15685624	0.02107
5	GGa_rs14557738	0.02113
5	GGa_rs16493711	0.02117
5	GGaluGA290801	0.02127
5	GGa_rs16523662	0.02157
5	GGa_rs14520051	0.0218
5	GGa_rs14351869	0.0219
5	GGa_rs14353181	0.0226
5	GGa_rs14353165	0.0226
5	GGa_rs14535809	0.02277
5	GGa_rs14557058	0.0242
5	GGaluGA277462	0.02423
5	GGaluGA285733	0.02433
5	GGa_rs16487162	0.0247
5	GGaluGA283441	0.0247
5	GGa_rs14512738	0.02487
5	GGa_rs16513826	0.02557
5	GGaluGA283462	0.02583
5	GGa_rs15654460	0.02663
5	GGa_rs14516847	0.02763
5	GGa_rs16691609	0.02773
5	GGa_rs14536296	0.02837
5	GGaluGA289563	0.0285
5	GGaluGA284749	0.0297
5	GGa_rs14550678	0.02973
5	GGa_rs13756094	0.03007
5	GGa_rs16495207	0.0309
5	GGaluGA272139	0.031
5	GGa_rs16504632	0.0314
5	GGa_rs14550666	0.0327
5	GGa_rs16480113	0.03317
5	GGa_rs14525076	0.03317
5	GGa_rs14549240	0.03343
5	GGa_rs13592924	0.03423
5	GGa_rs16457881	0.03477
5	GGaluGA284878	0.03613
5	GGa_rs14533299	0.0364
5	GGa_rs14524938	0.03707
5	GGa_rs16494320	0.0372
5	GGaluGA276197	0.0374
5	GGa_rs13586339	0.03773
5	GGa_rs14544826	0.03987
5	GGa_rs14527580	0.03993
5	GGa_rs14538735	0.0402
5	GGa_rs14539746	0.04087
5	GGaluGA284076	0.041
5	GGa_rs14516693	0.04147
5	GGa_rs14533617	0.0417
5	GGa_rs10725094	0.0421
5	GGaluGA279827	0.04247
5	GGaluGA281367	0.0426
5	GGa_rs14723444	0.04323
5	GGa_rs13587710	0.04347
5	GGa_rs14541098	0.04357
5	GGa_rs14351132	0.0437
5	GGaluGA278051	0.04407
5	GGa_rs14545106	0.0448
5	GGaluGA278521	0.04597
5	GGaluGA280828	0.04597
5	GGa_rs13587096	0.046
5	GGaluGA292771	0.04663
5	GGaluGA279983	0.04773
5	GGa_rs16481749	0.04783
5	GGaluGA281389	0.04807
5	GGa_rs14539256	0.0489
5	GGaluGA278423	0.04893
5	GGa_rs14511666	0.04923
5	GGa_rs14550578	0.0493
5	GGaluGA289873	0.0493
5	GGaluGA271475	0.0494
5	GGa_rs14352900	0.0494
5	GGa_rs10723163	0.0494
5	GGaluGA292457	0.0494
