# Supplementary material for: The GTPase Activating Rap/RanGAP Domain-Like 1 Gene Is Associated with Chicken Reproductive Traits
Source: PLoS One. 2012 Apr 9;7(4):e33851. doi: 10.1371/journal.pone.0033851 (PMC3322132; doi:10.1371/journal.pone.0033851)
Supplement: Table S4 — The multiple comparisons of chicken EN300 traits and AFE trait in rs14532787. (XLS) [file pone.0033851.s008.xls]

## Sheet: Table S4
			Table S4. The multiple comparisons of chicken EN300 traits and AFE trait in rs14532787
			SNP		EN300 trait	AFE trait
				Genotype1	Least squares Mean ± S.D2	Least squares Mean ± S.D2
				CC(7)	132.86±10.06A	109.63±6.08a
			rs14532787	GC(156)	94.28±2.19B	121.98±1.32b
				GG(1129)	93.74±0.80B	123.21±0.48b
			1 the number of each genotype tested in the population;
			2 Superscripts with the different capital letter in the same column indicated extremely significant difference at the level of 0.01, and those with different small letters indicated significant difference at the level of 0.05.
