# Supplementary material for: The GTPase Activating Rap/RanGAP Domain-Like 1 Gene Is Associated with Chicken Reproductive Traits
Source: PLoS One. 2012 Apr 9;7(4):e33851. doi: 10.1371/journal.pone.0033851 (PMC3322132; doi:10.1371/journal.pone.0033851)
Supplement: Table S5 — Primers used in present study. (XLS) [file pone.0033851.s009.xls]

## Sheet: Primer_used
			Table S5. Primers used in present study
	Used	Primer ID1	Primer sequence (from 5′→3′)	Lengthe2 (bp)	Allele	Tm(℃)3	Restriction Enzyme4
	SSH	#P1*	G3PDHF: 5’ACCACTGTCCATGCCATCAC3’	1200	/	63	/
			G3PDHR: 5’TCCACAACACGGTTGCTGTA3’
	qPCR		GARNL1F: 5'TGCTAAGAACGAAATACTCCAACA 3'	182	/	60	/
		#P2	GARNL1R: 5'AAGCCAAGCAGAAGGAGAAACT 3'
		#P3	Beta-actinF: 5'CGCCCCCAAAGTTCTACAA 3'	224	/	60	/
			Beta-actinR: 5'GGCGGAAGATACAAAAAGACACT 3'
	cloning	#P4	cGARNL1F: 5'CGGAGGCGGCAGCAGGAGGAGGAGGAGG 3'	7350	/	68	/
			cGARNL1R: 5'CTGGGTGGGTGGAATGCGTGTACGGAGCT 3'
	Genotyping	#P5	rs14532779F: 5'GCCCTCAAAACATGCAAGACT 3'	810	T/C	60	KpnI
			rs14532779R: 5'GCCCACCATCTGTTTTACTTATTT 3'
		#P6	rs16492027F: 5'CAGCGTAAGCAGCACAAGTAGTT 3'	600	T/C	60	MspI
			rs16492027R: 5'GGCCCATTTCTATTCCCTTTC 3'
		#P7	rs16492031F: 5'CCCCCAGGCATGTCATCTTCT 3'	752	A/G	59	DraI
			rs16492031R: 5'CCCCTGGGAAATTAAGATGGAT 3'
		#P8	rs16492056F: 5'CCCCCACTAGCTTGTAAGGAATGC 3'	752	T/C	59	HindIII
			rs16492056R: 5'GGGCAGGATGTGGGATTTTCTCT 3'
		#P9	rs15700949F: 5'CCGCCCTCAGGACTTGTTGG 3'	701	A/G	59	SacII
			rs15700949R: 5'GCGCAGTGCATCCAGCTCGTAC 3'
		#P10	rs15700989F: 5'TTTGCTTTGCTGACTTAATT 3'	658	A/G	60	StuII
			rs15700989R: 5'AGGGCAGAGAGAATGTGTAT 3'
		#P11	rs15701119F: 5'TTGGGAAAATAGAAGGTAAAT 3'	341	TTAAA/-	60	DraI
			rs15701119R: 5'AGCGCTTTTGAAATACATAGT 3'
		#P12	rs14532808F: 5'CCCATGCCAAAAATAACACAG 3'	799	A/G	60	TaqI
			rs14532808R: 5'GGCGCATAGCACACCTTAA 3'
		#P13	rs14532819F: 5'TGCCCAGATAAAAAGATGAACTAG 3'	738	A/T	60	PvuII
			rs14532819R: 5'GGAGGCACTTTTCTTATTCATACA 3'
		#P14	rs14532824F: 5' GGCCATGCTTGTCAGGTCAC 3'	238	T/C	60	HaeIII
			rs14532824R: 5' AAAAAAGAGCAGAAGGCCACTAG 3'
		#P15	rs14532831F: 5' CCTCCTTCCACAGCCTTCCTTTA 3'	463	T/C	60	Csp6I
			rs14532831R: 5' TTGCATCTACTGGGTGGGAATTG 3'
		#P16	rs14532750F: 5'AAGGGACCATGGCAAGTTGAAAT 3'	653	C/T	60	HindIII
			rs14532750R: 5'AAGCAATGACCAGAGACACCAATC 3'
		1 primer used for genotyping was accorded to the accession number from snp database
		2 means the length of the pcr product amplified;
		3 indicated the annealing temperature used;
		4showed the change of the Restriction Enzyme site;
		*the primer was provied by a custom of clontech
