# Supplementary material for: The GTPase Activating Rap/RanGAP Domain-Like 1 Gene Is Associated with Chicken Reproductive Traits
Source: PLoS One. 2012 Apr 9;7(4):e33851. doi: 10.1371/journal.pone.0033851 (PMC3322132; doi:10.1371/journal.pone.0033851)
Supplement: Table S6 — 384 SNPs used for Illunima array. (XLS) [file pone.0033851.s010.xls]

## Sheet: 384_snp_used_for_illunima_array
			Table S6. 384 SNPs used for illunima array
		Gene or QTL	SNP ID	Chr	Chr: bp	region	allele
		AFE	rs15293711	1	65501280	3' near gene	T/G
		AFE	rs13878083	1	65507194	intron_6	A/C
		AFE	rs13878085	1	65517732	intron_5	A/G
		AFE	rs14836299	1	65521854	intron_5	T/C
		AFE	rs15293775	1	65543004	intron_5	T/C
		AFE	rs14836316	1	65550132	intron_5	T/C
		AFE	rs14836318	1	65555163	intron_4	T/C
		AFE	rs14836322	1	65556789	intron_3	T/C
		AFE	rs14836328	1	65559656	intronic	T/C
		AFE	rs14836443	1	65779876	QTL	T/C
		AFE	rs13878199	1	65789956	QTL	A/G
		AFE	rs13878224	1	65808659	QTL	A/G
		AFE	rs15294125	1	65819721	QTL	T/C
		AFE	rs15294227	1	65851491	QTL	A/G
		AFE	rs13878253	1	65859720	QTL	A/G
		AFE	rs15294256	1	65869922	QTL	C/G
		AFE	rs13878280	1	65879172	QTL	A/C
		AFE	rs15294431	1	65899340	QTL	T/C
		AFE	rs13878310	1	65910070	QTL	T/C
		AFE	rs13878317	1	65920127	QTL	T/C
		AFE	rs14836535	1	65930950	QTL	A/G
		AFE	rs15294552	1	65949978	QTL	A/C
		AFE	rs14836549	1	65960112	QTL	A/G
		AFE	rs15294689	1	66051406	3' near gene	T/C
		AFE	rs15294692	1	66051543	exon_5	A/C
		AFE	rs13878463	1	66055224	intron_3	A/G
		AFE	rs13878468	1	66056234	intron_2	A/G
		AFE	rs15294732	1	66058302	5' near gene	C/G
		AFE	rs14761596	z	33379782	coding	A/G
		AFE	rs14761591	z	33382104		G/A
		AFE	rs14761590	z	33388465	3downstream	A/G
		AFE	rs10723252	z	33391538	coding	A/G
		AFE	rs14761585	z	33402968	5upstream	A/G
		AFE	rs13795476	z	33468257	5upstream	T/C
		AFE	rs16063066	z	33485906	coding	T/C
		AFE	rs14761485	z	33513597		C/T
		AFE	rs16107100	z	33572880	3downstream	A/G
		AFE	rs16107091	z	33585853	coding	A/C
		AFE	rs14761423	z	33639119		G/C
		AFE	rs16766038	z	33679833	coding	A/C
		AFE	rs16766035	z	33680959	5upstream	A/G
		AFE	rs16106943	z	33824746	3downstream	A/C
		AFE	rs16765928	z	33963251	5upstream	A/G
		AFE	rs13795436	z	33969089	coding	T/C
		AFE	rs14761217	z	33984681	coding	A/G
		AFE	rs14761214	z	33987288	coding	T/C
		AFE	rs16106875	z	34049962	intronic	T/C
		AFE	rs16106869	z	34064956	3downstream	T/C
		AFE	rs14691650	z	34091837		A/G
		AFE	rs16767028	z	34135133	5upstream	C/G
		AFE	rs16767033	z	34137100	5upstream	C/G
		ANP32A	rs15594003	10	21408197	3' near gene	T/C
		ANP32A	rs15594005	10	21409032	3' near gene	T/C
		ANP32A	rs14954660	10	21415504	intron_3	A/G
		ANP32A	rs15594014	10	21416994	intron_1	A/G
		ANP32A	rs15594032	10	21418586	intron_1	C/G
		ANP32A	rs15594043	10	21420510	intron_1	A/C
		ANP32A	rs14954666	10	21421847	intron_1	A/G
		ANP32A	rs13704383	10	21422991	intron_1	A/G
		ANP32A	rs14013989	10	21423653	intron_1	A/T
		ANP32A	rs15594069	10	21425545	intron_1	T/G
		ANP32A	rs15594088	10	21426911	intron_1	C/G
		ANP32A	rs15594093	10	21427621	intron_1	C/G
		CNTN1	rs13843850	2	30687790	5' near gene	A/G
		CNTN1	rs13843851	2	30688757	5' near gene	C/G
		CNTN1	rs13843861	2	30689206	exon_1	T/C
		CNTN1	rs15220145	2	30691601	intron_1	A/G
		CNTN1	rs14804566	2	30694552	intron_1	T/C
		CNTN1	rs13748353	2	30704166	intron_1	C/G
		CNTN1	rs13748354	2	30705451	intron_2	T/G
		CNTN1	rs15220167	2	30706450	intron_2	A/G
		CNTN1	rs15220169	2	30707414	intron_2	A/G
		CNTN1	rs14804576	2	30711424	intron_3	T/C
		CNTN1	rs14804577	2	30712871	intron_5	A/G
		CNTN1	rs15220175	2	30714441	intron_7	A/G
		CNTN1	rs13843871	2	30715823	intron_8	A/C
		CNTN1	rs14804581	2	30716773	intron_8	T/G
		CNTN1	rs14804587	2	30719474	intron_11	T/C
		CNTN1	rs13843872	2	30720750	intron_11	A/C
		CNTN1	rs15220191	2	30721533	intron_11	A/C
		CNTN1	rs13843879	2	30722942	intron_12	A/G
		CNTN1	rs13843891	2	30723821	intron_12	A/G
		CNTN1	rs13843893	2	30725591	intron_12	A/G
		CNTN1	rs14804598	2	30726813	intron_12	T/C
		CNTN1	rs15220200	2	30730469	intron_12	A/C
		CNTN1	rs15220202	2	30731457	intron_12	T/C
		CNTN1	rs13843894	2	30733622	intron_12	A/G
		CNTN1	rs13843900	2	30736141	intron_13	A/G
		CNTN1	rs15220207	2	30739386	intron_14	A/G
		CNTN1	rs13748362	2	30741766	intron_15	A/T
		CNTN1	rs13843906	2	30743190	intron_15	C/G
		CNTN1	rs14804642	2	30745425	intron_16	A/G
		CNTN1	rs15220220	2	30746532	intron_17	A/G
		CNTN1	rs13843907	2	30750572	intron_18	A/G
		CNTN1	rs13843913	2	30753776	intron_18	T/C
		CNTN1	rs13843915	2	30754900	intron_18	A/G
		CNTN1	rs13748369	2	30756410	intron_19	A/G
		CNTN1	rs14804695	2	30756840	exon_20	T/C
		CNTN1	rs15220237	2	30757756	intron_20	A/T
		CNTN1	rs15220239	2	30758085	exon_20	T/C
		CNTN1	rs13843928	2	30759158	intron_21	T/C
		CNTN1	rs14804729	2	30762766	intron_21	A/G
		CNTN1	rs13843958	2	30763857	intron_21	A/T
		CNTN1	rs15220262	2	30766904	intron_21	C/G
		CNTN1	rs14804733	2	30772884	intron_21	A/G
		CNTN1	rs14804735	2	30773216	exon_22	T/C
		CNTN1	rs14804736	2	30774477	exon_22	T/G
		CNTN1	rs13843961	2	30775165	3' near gene	T/C
		COMT	rs14086859	15	1042861	5' near gene	A/T
		COMT	rs15761945	15	1044366	5' near gene	T/C
		COMT	rs15761954	15	1046146	intron_1	T/G
		COMT	rs15761960	15	1048873	intron_1	T/C
		COMT	rs15761962	15	1049966	intron_1	T/C
		COMT	rs15761969	15	1050860	intron_1	A/G
		COMT	rs10724769	15	1051823	exon_2	A/G
		COMT	rs10727523	15	1053755	exon_3	A/C
		COMT	rs15761973	15	1055468	SPLICE_SITE, INTRONIC	T/C
		COMT	rs15761978	15	1056412	intron_4	A/G
		COMT	rs15761980	15	1058646	exon_5	A/C
		COMT	rs15761985	15	1059113	3' near gene	T/C
		CTNNB1	rs15091770	2	43456964	5' near gene	T/G
		CTNNB1	rs15091777	2	43461490	intron_1	A/G
		CTNNB1	rs13672006	2	43462573	intron_1	T/C
		CTNNB1	rs13672008	2	43463746	intron_1	A/C
		CTNNB1	rs15969655	2	43464153	intron_1	T/C
		CTNNB1	rs15969659	2	43465912	intron_1	A/G
		CTNNB1	rs15091799	2	43466571	intron_1	T/C
		CTNNB1	rs15969662	2	43467970	intron_1	A/G
		CTNNB1	rs13672011	2	43468841	intron_1	A/G
		CTNNB1	rs14172899	2	43469695	intron_1	A/C
		CTNNB1	rs14172910	2	43470875	intron_1	A/C
		CTNNB1	rs15969674	2	43471926	intron_2	A/T
		CTNNB1	rs15969688	2	43472970	intron_4	T/C
		CTNNB1	rs15969691	2	43473161	exon_5	T/C
		CTNNB1	rs10727848	2	43474599	exon_8	T/C
		CTNNB1	rs10727885	2	43474965	exon_9	T/C
		CTNNB1	rs10729360	2	43476662	exon_12	T/C
		CTNNB1	rs10730678	2	43480221	exon_16	T/G
		CTNNB1	rs15969702	2	43480649	3' near gene	T/G
		DIO2	rs15708908	5	42975523	3' near gene	A/G
		DIO2	rs14537165	5	42980908	exon_2	A/T
		DIO2	rs13587429	5	42982426	intron_1	A/G
		DIO2	rs14537167	5	42983438	intron_1	A/C
		DIO2	rs16497239	5	42984957	intron_1	T/C
		DIO2	rs14537169	5	42985334	intron_1	T/C
		DIO2	rs14537170	5	42986612	intron_1	T/C
		DIO2	rs15708933	5	42987579	intron_1	T/G
		DIO2	rs13587436	5	42988520	intron_1	T/C
		DIO2	rs15708964	5	42989695	intron_1	A/T
		DIO2	rs16497243	5	42990672	intron_1	T/C
		GARNL1	rs16492009	5	38619914	intron_39	A/G
		GARNL1	rs16492011	5	38621623	intron_39	A/G
		GARNL1	rs14532750	5	38624284	intron_39	T/C
		GARNL1	rs14532759	5	38630827	intron_38	A/T
		GARNL1	rs10723073	5	38648425	exon_37	A/C
		GARNL1	rs15700994	5	38648509	SPLICE_SITE, INTRONIC	A/G
		GARNL1	rs15701004	5	38650737	intron_36	T/C
		GARNL1	rs16492025	5	38652450	intron_36	T/C
		GARNL1	rs15701011	5	38654895	intron_36	T/C
		GARNL1	rs15701019	5	38656244	intron_36	T/C
		GARNL1	rs15701034	5	38657541	intron_34	T/C
		GARNL1	rs15701045	5	38658431	intron_33	A/G
		GARNL1	rs15701053	5	38660859	intron_32	T/G
		GARNL1	rs15701065	5	38663306	intron_32	A/G
		GARNL1	rs15701085	5	38674045	exon_26	A/G
		GARNL1	rs16492034	5	38680830	intron_20	T/C
		GARNL1	rs13585983	5	38681662	exon_20	A/G
		GARNL1	rs15701106	5	38691974	intron_16	A/G
		GARNL1	rs14532774	5	38694027	intron_16	T/C
		GARNL1	rs14532778	5	38695458	intron_16	T/C
		GARNL1	rs14532782	5	38698883	intron_15	T/C
		GARNL1	rs14532787	5	38699909	exon_15	C/G
		GARNL1	rs14532789	5	38701587	intron_13	A/G
		GARNL1	rs16492053	5	38706454	exon_9	A/G
		GARNL1	rs13585988	5	38708051	intron_8	T/C
		GARNL1	rs15701117	5	38710348	intron_8	A/G
		GARNL1	rs16492066	5	38715664	intron_3	A/G
		GARNL1	rs13585991	5	38717209	intron_1	A/G
		GARNL1	rs16492076	5	38718923	intron_1	T/C
		GARNL1	rs15701141	5	38720584	intron_1	T/C
		GARNL1	rs16492081	5	38723810	intron_1	C/G
		GARNL1	rs13586006	5	38724952	intron_1	T/G
		GARNL1	rs14532822	5	38726898	intron_1	A/G
		GARNL1	rs16492092	5	38729441	5' near gene	A/G
		GnRH-I	rs15187517	22	835599	5' near gene	A/T
		GnRH-I	Oursnp 20	22	837628	exon_2	T/C
		GnRH-I	rs16183615	22	837682	exon_2	T/C
		GnRH-I	Oursnp 21	22	838535	intron_2	T/C
		GnRH-I	Oursnp 22	22	839808	intron_2	T/C
		GnRH-I	Oursnp 23	22	840327	3' near gene	C/G
		GnRH-R	rs14952921	10	19959245	5' near gene	T/C
		GnRH-R	rs14012643	10	19959751	5' near gene	T/G
		GnRH-R	rs13703758	10	19960149	5' near gene	A/G
		NCAM1	rs15226163	24	5929819	3' near gene	T/C
		NCAM1	rs10727174	24	5930599	exon_21	A/T
		NCAM1	rs16199135	24	5934742	intron_20	A/C
		NCAM1	rs15226196	24	5937865	intron_20	A/G
		NCAM1	rs16199151	24	5939960	intron_18	A/G
		NCAM1	rs14297245	24	5940716	intron_18	A/G
		NCAM1	rs15226221	24	5943309	intron_18	T/C
		NCAM1	rs15226232	24	5945778	intron_18	T/G
		NCAM1	rs10731966	24	5948787	exon_17	A/G
		NCAM1	rs16199156	24	5950862	intron_16	T/C
		NCAM1	rs15226240	24	5951461	intron_16	T/G
		NCAM1	rs16199161	24	5952428	intron_16	A/T
		NCAM1	rs14297262	24	5954169	intron_16	T/C
		NCAM1	rs14297263	24	5955571	intron_15	T/G
		NCAM1	rs14297270	24	5957943	intron_15	T/C
		NCAM1	rs15226266	24	5958697	intron_15	A/G
		NCAM1	rs16199163	24	5959658	intron_15	A/G
		NCAM1	rs15226269	24	5960673	exon_14	A/G
		NCAM1	rs15226280	24	5961569	intron_12	C/G
		NCAM1	rs15226315	24	5963539	intron_10	T/C
		NCAM1	rs15226332	24	5964319	intron_10	T/C
		NCAM1	rs16199171	24	5966478	intron_9	A/C
		NCAM1	rs16199181	24	5967720	intron_9	T/G
		NCAM1	rs15226357	24	5970068	exon_8	A/G
		NCAM1	rs16199184	24	5971871	intron_5	A/G
		NCAM1	rs16199186	24	5972092	exon_5	T/C
		NCAM1	rs15226384	24	5972901	exon_4	A/G
		NCAM1	rs16199189	24	5975975	intron_2	A/G
		NPY	Oursnp 1	2	31390483	5' near gene	T/G
		NPY	rs15080316	2	31391695	5' near gene	A/G
		NPY	Oursnp 2	2	31392934	intron _2	A/G
		NPY	Oursnp 3	2	31393941	intron _2	T/C
		NPY	rs15080321	2	31394659	intron _2	T/C
		NPY	rs14160040	2	31395727	intron _2	A/G
		NPY	rs15938913	2	31396608	intron _2	T/C
		NPY	Oursnp 4	2	31397396	intron _3	T/C
		NPY	rs15938929	2	31398459	intron _3	A/G
		NPY	Oursnp 5	2	31400006	exon_4	T/C
		NPY	rs15938941	2	31400647	3' near gene	T/C
		OIH	rs14058914	13	10612453	5' near gene	A/T
		OIH	rs3137985	13	10614353	exon_1	A/G
		OIH	rs14995288	13	10615734	intron_2	T/C
		OIH	rs14995289	13	10617524	intron_6	T/C
		OIH	rs14995291	13	10620117	intron_10	A/G
		OIH	rs29008423	13	10621084	exon_12	T/C
		OIH	rs14058930	13	10624110	3' near gene	T/G
		PARK7	rs15180030	21	234186	3' near gene	C/G
		PARK7	rs10731884	21	239708	exon3	A/G
		PRL	Oursnp 24	2	59723610	5' near gene	T/C
		PRL	Oursnp 25	2	59724586	exon_1	T/C
		PRL	rs3137994	2	59726226	exon_2	T/C
		PRL	oursnp26	2	59726822	exon_3	T/C
		PRL	rs13617850	2	59730447	exon_5	T/C
		PRL	rs16004973	2	59730508	exon_5	C/G
		PRLR	rs16130400	z	9964008	3' near gene	T/C
		PRLR	rs16130402	z	9966267	exon_13	T/C
		PRLR	rs16780758	z	9967901	intron_11	T/C
		PRLR	rs16780762	z	9968305	intron_11	A/G
		PRLR	rs16780765	z	9969252	intron_11	T/C
		PRLR	rs13769872	z	9971920	intron_8	A/C
		PRLR	rs14785430	z	9973896	intron_6	T/C
		PRLR	rs14785435	z	9975333	exon_6	A/G
		PRLR	rs14785436	z	9975336	exon_6	T/C
		PRLR	rs16780778	z	9976085	intron_5	A/G
		PRLR	rs16780779	z	9980457	intron_3	A/C
		PRLR	rs16130404		9984410	intron_2	C/T
		PRLR	rs14785452	z	9986273	intron_1	A/G
		PRLR	rs14785453	z	9986814	exon_1	T/C
		PRLR	rs16780787	z	9987780	5' near gene	A/C
		PRLR	rs13769877	z	9988842	5' near gene	A/G
		PRLR	rs16780788	z	9993206	5' near gene	A/G
		PRLR	rs14785458	z	9995755	5' near gene	A/T
		RAD21	rs14278007	20	9810912	3' near gene	T/G
		RAD21	rs14278009	20	9811090	exon_13	T/C
		RAD21	rs14278013	20	9812642	intron_12	T/C
		RAD21	rs13634349	20	9813443	exon_11	T/C
		RAD21	rs13634352	20	9814121	exon_10	T/G
		RAD21	rs13634353	20	9814125	exon_10	T/C
		RAD21	rs16171658	20	9814536	exon_9	T/C
		RAD21	rs13634354	20	9815557	exon_8	T/C
		RAD21	rs16171672	20	9816170	intron_7	A/G
		RAD21	rs16171673	20	9817563	intron_6	A/G
		RAD21	rs16171678	20	9818613	intron_4	A/T
		RAD21	rs15177173	20	9821895	intron_1	A/G
		RAD21	rs16171680	20	9822352	intron_1	A/G
		RAD21	rs15177178	20	9823121	intron_1	T/C
		SCG2	rs10730242	9	9296739	exon_3	T/C
		SCG2	rs10727242	9	9297101	exon_3	T/C
		SCG2	rs13764961	9	9297317	exon_3	A/G
		SCG2	rs15954846	9	9297891	exon_3	A/G
		SCG2	rs15954844	9	9298839	intron_2	A/C
		SCG2	rs15954836	9	9299242	intron_2	T/G
		SCG2	rs16658658	9	9301482	intron_2	C/G
		SCG2	rs16658654	9	9302444	intron_1	A/G
		STMN1	rs16189323	23	3538673	5' near gene	A/G
		STMN1	rs3137765	23	3540927	exon_1	A/G
		STMN1	rs14290080	23	3542296	SPLICE_SITE, SYNONYMOUS_CODING	T/C
		STMN1	rs16189336	23	3543436	exon_4	T/C
		UFM1	rs13974638	1	175862367	3' near gene	A/C
		UFM1	rs13974645	1	175863783	3PRIME_UTR	A/G
		UFM1	rs15504060	1	175866656	intron_5	A/G
		UFM1	rs15504068	1	175868547	intron_5	C/G
		UFM1	rs15504083	1	175870925	intron_3	T/G
		UFM1	rs15504087	1	175874005	intron_2	C/G
		UFM1	rs15504089	1	175874406	5' near gene	A/G
		VIP	Oursnp 16	3	51385935	5' near gene	T/C
		VIP	rs16273821	3	51386784	5' near gene	T/C
		VIP	Oursnp 17	3	51387259	5' near gene	A/G
		VIP	Oursnp 18	3	51389822	intron_2	T/G
		VIP	Oursnp 19	3	51390710	intron_2	A/G
		VIP	rs13570521	3	51391552	exon_4	T/C
		VIP	rs13570522	3	51391576	exon_4	T/G
		VIP	rs15353618	3	51392070	intron_4	T/C
		VIP	rs14357342	3	51396035	intron_7	A/T
		VIP	rs14357343	3	51401491	intron_7	A/T
		VIP	rs14357356	3	51409424	intron_7	T/C
		VIP	rs15353619	3	51412303	intron_7	A/G
		VIP	rs16273840	3	51417627	intron_7	T/G
		VIP	rs16273843	3	51419433	intron_7	G/A
		VIP	rs16273846	3	51420317	intron_7	T/C
		VIP	rs13570525	3	51421458	intron_7	C/G
		VIP	rs15353632	3	51422483	intron_7	A/T
		VIP	rs15353637	3	51423445	intron_7	A/G
		VIP	rs16273854	3	51424756	intron_7	A/T
		VIP	rs16273856	3	51425853	intron_7	T/C
		VIP	rs14357361	3	51426709	intron_7	A/G
		VIP	rs16273863	3	51428956	intron_7	A/G
		VIP	rs16273866	3	51429967	intron_7	A/T
		VIP	rs14357364	3	51430774	intron_7	C/G
		VIP	rs15353656	3	51436587	intron_7	T/C
		VIP	rs15353660	3	51440076	intron_7	A/T
		VIPR1	rs15863096	2	1659057	5' near gene	C/G
		VIPR1	rs15863100	2	1659154	5' near gene	A/G
		VIPR1	Oursnp 6	2	1660013	5' near gene	A/C
		VIPR1	Oursnp 7	2	1661066	5' near gene	A/G
		VIPR1	rs15863102	2	1662656	intron_1	T/G
		VIPR1	rs14127560	2	1665657	intron_1	A/T
		VIPR1	rs15053993	2	1666673	intron_1	T/C
		VIPR1	rs15053995	2	1667840	intron_1	A/G
		VIPR1	rs15053996	2	1669618	intron_1	A/T
		VIPR1	rs14127570	2	1671538	intron_1	A/G
		VIPR1	rs14127580	2	1676615	intron_1	A/T
		VIPR1	rs15863128	2	1677717	intron_1	T/C
		VIPR1	rs15863134	2	1680779	intron_1	T/G
		VIPR1	rs14127583	2	1683350	intron_2	A/G
		VIPR1	rs14127593	2	1687646	intron_2	A/G
		VIPR1	rs14127601	2	1689771	intron_2	A/C
		VIPR1	rs14127605	2	1690506	intron_2	A/G
		VIPR1	rs14127613	2	1691109	intron_2	A/T
		VIPR1	rs13533773	2	1692520	intron_2	A/G
		VIPR1	rs14127628	2	1693490	intron_2	A/G
		VIPR1	rs14127634	2	1694346	intron_3	A/G
		VIPR1	rs14127636	2	1696984	intron_3	A/G
		VIPR1	Oursnp 9	2	1697547	intron_4	A/G
		VIPR1	rs15054018	2	1698238	exon_5	A/C
		VIPR1	Oursnp 10	2	1699519	intron_5	T/C
		VIPR1	rs15863153	2	1700327	intron_5	T/C
		VIPR1	rs15054034	2	1701431	intron_5	A/C
		VIPR1	rs14127650	2	1702836	intron_5	A/T
		VIPR1	rs15863161	2	1704887	intron_5	T/C
		VIPR1	rs15863165	2	1705354	intron_5	T/C
		VIPR1	rs15863174	2	1706364	intron_5	T/C
		VIPR1	rs15863184	2	1709569	intron_5	T/C
		VIPR1	rs15863194	2	1710690	intron_5	T/C
		VIPR1	rs15863199	2	1711574	intron_5	T/C
		VIPR1	rs13533786	2	1712245	intron_5	A/G
		VIPR1	oursnp11	2	1713835	intron_6	T/C
		VIPR1	oursnp12	2	1714658	intron_6	A/G
		VIPR1	rs13533788	2	1715190	intron_6	A/G
		VIPR1	rs15054042	2	1716213	intron_7	A/T
		VIPR1	rs15054043	2	1717526	intron_7	T/C
		VIPR1	rs15863232	2	1720404	intron_8	C/G
		VIPR1	oursnp13	2	1721728	intron_9	T/C
		VIPR1	rs15863236	2	1722868	intron_9	A/G
		VIPR1	rs15054045	2	1723580	intron_9	T/C
		VIPR1	rs14127663	2	1725451	intron_9	T/C
		VIPR1	rs15863242	2	1726341	intron_10	T/C
		VIPR1	oursnp14	2	1727166	intron_10	A/G
		VIPR1	rs15054049	2	1728169	intron_11	T/C
		VIPR1	oursnp15	2	1729582	exon_12	A/G
		VIPR1	rs15054053	2	1730180	3' near gene	A/G
		VLDLR	rs16775985	z	27353684	intron_1	T/C
		VLDLR	rs16775988	z	27355387	intron_1	T/C
		VLDLR	rs14777626	z	27357946	intron_2	A/G
		VLDLR	rs14777627	z	27358256	intron_2	T/C
		VLDLR	rs16775989	z	27361266	inton_6	A/G
		VLDLR	rs14777628	z	27362302	intron_9	A/G
		VLDLR	rs14777630	z	27364658	intron_14	A/C
		VLDLR	rs14777634	z	27366016	intron_15	A/G
		VLDLR	rs14777636	z	27366281	exon_16	A/C
		VLDLR	rs16775992	z	27368224	3' near gene	T/C
